# Supplementary material for: High-specificity detection of rare alleles with Paired-End Low Error Sequencing (PELE-Seq)
Source: BMC Genomics. 2016 Jun 14;17:464. doi: 10.1186/s12864-016-2669-3 (PMC4908710; doi:10.1186/s12864-016-2669-3)
Supplement: Additional file 3: — SNP-calling results from E. coli spike-in libraries using the PELE-Seq, ORP, and Standard DNA-Seq methods. The performance of the PELE-Seq, ORP, and standard DNA-Seq methods at detecting rare alleles at various read depths. SNP results for spike-in libraries 1–4 are reported, as well as read depths and other metrics for the libraries. Various allele frequency and quality score cutoffs were tested to optimize rare variant identification with the method, and the SNP-calling results are reported here. Recommended workflow and SNP-calling parameters are reported here and in Additional file 6. (XLSX 54 kb) [file 12864_2016_2669_MOESM3_ESM.xlsx]

## Sheet: Recommendations
PELE-Seq Analysis Workflow
Process Reads:
1. Overlap reads with separate barcodes: Files A and B				Table X:
2. Trim reads and convert to sam files				Average Read Depth per Barcode, Overlapped	Total Reads Allele Freq Cutoff
3. Align reads separately, include read group information				1000	0.0055
4. Combine Files A and B -> File C				5000	0.0045
5. Recalibrate bams with GATK BQSR				10000	0.002
5. Convert file to bams for SNP-calling				15000	0.0018
				18000	0.0016
				Table Y:
SNP Calling:				Average Read Depth per Barcode, Overlapped	Single Barcode SNP Calls Allele Freq Cutoff
				1000	0.002
1. With File C, use AF cutoff Table X to make List A				5000	0.003
2. With File A and B, use AF cutoff Table Y and Q score cutoff Table Z to make Lists B1 and B2				10000	0.002
3. Take Intersection of B1 and B2 to make List B				15000	0.001
4. Final SNP calls: add Lists A and B				18000	0.0005
5. Optional, if backgroud error rate is unknown: take intestection of Lists A and B				Table Z:
				Average Read Depth per Barcode, Overlapped	Single Barcode Q Score Cutoff
				1000	150
				5000	250
				10000	500
				15000	730
				18000	820

## Sheet: 10,000X 0.4% SNP Calls
Table 2
PELE-Seq Method			ORP Method			Standard DNA-Seq
Positives			Positives			Positives			Positives
Position	Ref	Alt	Position	Ref	Alt	Position	Ref	Alt	Position	Ref	Alt
94900	T	A	94900	T	A	94900	T	A	175542	G	A
94966	T	C	94966	T	C	94966	T	C	221119	G	A
175590	T	C	175590	T	C	175590	T	C	817075	G	A
175596	A	G	175596	A	G	175596	A	G	2146819	T	C
175737	C	T	221029	C	T	175737	C	T	2146924	G	A
221029	C	T	741104	T	C	561460	T	C	2147025	C	A
741104	T	C	817018	A	G	741104	T	C	2920673	A	G
817018	A	G	853386	C	A	817018	A	G	2920679	G	C
853386	C	A	853407	G	A	853386	C	A	2920763	A	G
853407	G	A	853410	C	T	853410	C	T	3016457	C	T
853410	C	T	1083052	C	T	1083049	T	C	3402330	G	T
1007276	T	C	1083053	A	G	1083052	C	T	4458403	A	G
1083052	C	T	1083055	C	T	1083053	A	G
1083053	A	G	1171239	C	T	1083055	C	T
1083055	C	T	2146885	A	G	1083076	A	G
1171239	C	T	2146888	C	G	1171239	C	T
2146885	A	G	2146891	A	G	2146891	A	G
2146888	C	G	2162714	A	C	2162714	A	C
2146891	A	G	2440038	A	G	2167199	G	C
2162714	A	C	2440136	G	A	2440136	G	A
2167199	G	C	2468768	A	G	2468768	A	G
2440038	A	G	2468789	T	C	2468789	T	C
2440136	G	A	2468858	T	C	2468873	T	C
2468768	A	G	2728328	C	T	2468900	A	G
2468789	T	C	2728331	A	T	2728328	C	T
2468858	T	C	2728367	A	C	2728331	A	T
2728328	C	T	2728482	G	A	2728367	A	C
2728331	A	T	2920697	G	A	2920697	G	A
2728367	A	C	3269492	A	G	3269492	A	G
2728482	G	A	4010523	A	G	3269621	C	T
2920697	G	A	4010538	C	T	4010538	C	T
3269492	A	G	4010580	C	T	4010580	C	T
3269621	C	T	4399889	G	A	4399889	G	A
4010523	A	G	4399970	G	A	4458342	C	T
4010538	C	T	4458342	C	T	4458362	G	A
4010580	C	T	4458362	G	A	4458477	C	T
4399889	G	A	4458477	C	T
4399970	G	A
4399979	C	A
4458342	C	T
4458362	G	A
4458477	C	T

## Sheet: False Positives SNPs
0.4% True AF, Unfiltered ORP Data, 10,000X PE Depth
chr	pos		ref	alt	Q		Info
gi|254160123|ref|NC_012967.1|	94863	.	G	T	79	PASS	DP=19591;AF=0.000970;SB=0;DP4=0,19562,0,19
gi|254160123|ref|NC_012967.1|	94894	.	C	T	85	PASS	DP=16127;AF=0.000992;SB=0;DP4=0,16109,0,16
gi|254160123|ref|NC_012967.1|	175718	.	G	A	78	PASS	DP=28271;AF=0.000955;SB=0;DP4=28240,0,27,0
gi|254160123|ref|NC_012967.1|	221034	.	C	T	152	PASS	DP=22815;AF=0.001227;SB=0;DP4=0,22777,0,28
gi|254160123|ref|NC_012967.1|	221159	.	C	T	77	PASS	DP=46592;AF=0.000880;SB=0;DP4=46513,0,41,0
gi|254160123|ref|NC_012967.1|	221160	.	G	A	83	PASS	DP=46441;AF=0.000732;SB=0;DP4=46389,0,34,0
gi|254160123|ref|NC_012967.1|	221165	.	C	T	66	PASS	DP=45214;AF=0.000531;SB=0;DP4=45184,0,24,0
gi|254160123|ref|NC_012967.1|	221172	.	C	T	100	PASS	DP=43794;AF=0.000662;SB=0;DP4=43756,0,29,0
gi|254160123|ref|NC_012967.1|	458683	.	C	T	141	PASS	DP=38880;AF=0.001132;SB=0;DP4=1,38814,0,44
gi|254160123|ref|NC_012967.1|	458684	.	C	T	71	PASS	DP=38857;AF=0.000901;SB=0;DP4=0,38812,0,35
gi|254160123|ref|NC_012967.1|	458691	.	C	T	117	PASS	DP=37298;AF=0.000670;SB=0;DP4=0,37258,0,25
gi|254160123|ref|NC_012967.1|	458692	.	G	T	84	PASS	DP=37143;AF=0.000538;SB=0;DP4=0,37106,0,20
gi|254160123|ref|NC_012967.1|	458700	.	C	T	575	PASS	DP=36968;AF=0.001758;SB=0;DP4=0,36886,0,65
gi|254160123|ref|NC_012967.1|	458702	.	C	T	208	PASS	DP=36778;AF=0.000979;SB=0;DP4=0,36736,0,36
gi|254160123|ref|NC_012967.1|	458710	.	A	T	78	PASS	DP=34167;AF=0.000673;SB=0;DP4=0,34137,0,23
gi|254160123|ref|NC_012967.1|	536836	.	C	T	106	PASS	DP=32560;AF=0.000706;SB=0;DP4=0,32533,0,23
gi|254160123|ref|NC_012967.1|	536958	.	C	A	98	PASS	DP=23712;AF=0.001012;SB=0;DP4=23670,1,24,0
gi|254160123|ref|NC_012967.1|	585385	.	G	A	176	PASS	DP=39161;AF=0.001072;SB=0;DP4=39109,0,42,0
gi|254160123|ref|NC_012967.1|	760272	.	C	T	68	PASS	DP=34606;AF=0.000838;SB=0;DP4=0,34568,0,29
gi|254160123|ref|NC_012967.1|	760286	.	G	A	66	PASS	DP=37360;AF=0.000482;SB=0;DP4=0,37335,0,18
gi|254160123|ref|NC_012967.1|	760432	.	G	A	235	PASS	DP=21793;AF=0.001560;SB=0;DP4=21751,0,34,0
gi|254160123|ref|NC_012967.1|	816919	.	C	T	115	PASS	DP=20251;AF=0.000938;SB=0;DP4=0,20224,0,19
gi|254160123|ref|NC_012967.1|	817014	.	C	T	69	PASS	DP=30495;AF=0.001017;SB=0;DP4=30456,0,31,0
gi|254160123|ref|NC_012967.1|	817016	.	G	A	90	PASS	DP=30625;AF=0.000947;SB=0;DP4=30584,0,29,0
gi|254160123|ref|NC_012967.1|	817021	.	G	A	130	PASS	DP=32926;AF=0.000881;SB=0;DP4=32879,1,29,0
gi|254160123|ref|NC_012967.1|	817031	.	G	A	124	PASS	DP=34027;AF=0.000852;SB=0;DP4=33979,0,29,0
gi|254160123|ref|NC_012967.1|	817032	.	G	A	92	PASS	DP=34129;AF=0.000850;SB=0;DP4=34083,0,29,0
gi|254160123|ref|NC_012967.1|	822923	.	C	T	131	PASS	DP=25571;AF=0.001134;SB=0;DP4=0,25537,0,29
gi|254160123|ref|NC_012967.1|	823011	.	C	T	155	PASS	DP=30064;AF=0.001031;SB=0;DP4=30024,0,31,0
gi|254160123|ref|NC_012967.1|	823027	.	G	A	95	PASS	DP=27602;AF=0.000906;SB=0;DP4=27572,0,25,0
gi|254160123|ref|NC_012967.1|	898828	.	G	T	82	PASS	DP=21257;AF=0.000847;SB=0;DP4=21234,0,18,0
gi|254160123|ref|NC_012967.1|	979601	.	C	T	126	PASS	DP=47640;AF=0.000819;SB=0;DP4=0,47589,0,39
gi|254160123|ref|NC_012967.1|	1007316	.	G	A	232	PASS	DP=45634;AF=0.001030;SB=0;DP4=45575,0,47,0
gi|254160123|ref|NC_012967.1|	1007325	.	G	A	72	PASS	DP=40041;AF=0.000674;SB=0;DP4=40007,0,27,0
gi|254160123|ref|NC_012967.1|	1082964	.	C	T	75	PASS	DP=28841;AF=0.000867;SB=0;DP4=26,28783,0,25
gi|254160123|ref|NC_012967.1|	1171244	.	G	A	68	PASS	DP=22093;AF=0.000996;SB=0;DP4=22068,0,22,0
gi|254160123|ref|NC_012967.1|	1678037	.	G	C	244	PASS	DP=40578;AF=0.001257;SB=0;DP4=0,40522,0,51
gi|254160123|ref|NC_012967.1|	1678136	.	G	A	150	PASS	DP=39472;AF=0.000937;SB=0;DP4=39432,0,37,0
gi|254160123|ref|NC_012967.1|	1809726	.	C	T	107	PASS	DP=36286;AF=0.000827;SB=0;DP4=0,36249,0,30
gi|254160123|ref|NC_012967.1|	1809728	.	C	T	110	PASS	DP=36205;AF=0.000773;SB=0;DP4=0,36161,0,28
gi|254160123|ref|NC_012967.1|	1809733	.	G	T	132	PASS	DP=36235;AF=0.000690;SB=0;DP4=0,36201,0,25
gi|254160123|ref|NC_012967.1|	1884742	.	G	A	239	PASS	DP=32066;AF=0.001341;SB=0;DP4=32016,0,43,0
gi|254160123|ref|NC_012967.1|	1910845	.	C	T	78	PASS	DP=15846;AF=0.000947;SB=0;DP4=0,15826,0,15
gi|254160123|ref|NC_012967.1|	1910856	.	G	A	99	PASS	DP=15737;AF=0.001525;SB=0;DP4=0,15705,0,24
gi|254160123|ref|NC_012967.1|	1910922	.	A	G	78	PASS	DP=32906;AF=0.000972;SB=0;DP4=32864,0,32,0
gi|254160123|ref|NC_012967.1|	2032991	.	A	T	77	PASS	DP=53680;AF=0.000577;SB=0;DP4=53636,0,31,0
gi|254160123|ref|NC_012967.1|	2033003	.	G	A	123	PASS	DP=53467;AF=0.000542;SB=0;DP4=53417,0,29,0
gi|254160123|ref|NC_012967.1|	2033004	.	C	T	92	PASS	DP=53322;AF=0.000488;SB=0;DP4=53283,0,26,0
gi|254160123|ref|NC_012967.1|	2106114	.	G	A	97	PASS	DP=26577;AF=0.000978;SB=0;DP4=26543,0,26,0
gi|254160123|ref|NC_012967.1|	2106120	.	G	A	147	PASS	DP=25970;AF=0.001078;SB=0;DP4=25931,0,28,0
gi|254160123|ref|NC_012967.1|	2106122	.	T	C	73	PASS	DP=25758;AF=0.000815;SB=0;DP4=25730,0,21,0
gi|254160123|ref|NC_012967.1|	2162719	.	C	T	107	PASS	DP=21391;AF=0.000841;SB=0;DP4=0,21368,0,18
gi|254160123|ref|NC_012967.1|	2162834	.	G	A	146	PASS	DP=27212;AF=0.000992;SB=0;DP4=27176,1,27,0
gi|254160123|ref|NC_012967.1|	2162862	.	G	T	85	PASS	DP=23325;AF=0.000986;SB=0;DP4=23292,0,23,0
gi|254160123|ref|NC_012967.1|	2194832	.	A	G	72	PASS	DP=33367;AF=0.000959;SB=0;DP4=0,33321,0,32
gi|254160123|ref|NC_012967.1|	2194838	.	C	T	71	PASS	DP=34050;AF=0.000764;SB=0;DP4=0,34014,0,26
gi|254160123|ref|NC_012967.1|	2194839	.	G	A	71	PASS	DP=34101;AF=0.000733;SB=0;DP4=0,34060,0,25
gi|254160123|ref|NC_012967.1|	2194840	.	C	T	99	PASS	DP=34322;AF=0.000728;SB=0;DP4=0,34289,0,25
gi|254160123|ref|NC_012967.1|	2194841	.	G	A	66	PASS	DP=34984;AF=0.000600;SB=0;DP4=0,34945,0,21
gi|254160123|ref|NC_012967.1|	2194847	.	A	G	78	PASS	DP=37329;AF=0.000643;SB=0;DP4=0,37299,0,24
gi|254160123|ref|NC_012967.1|	2194935	.	G	A	223	PASS	DP=34598;AF=0.001561;SB=0;DP4=34536,0,54,0
gi|254160123|ref|NC_012967.1|	2194973	.	C	T	106	PASS	DP=38337;AF=0.000887;SB=0;DP4=38285,0,34,0
gi|254160123|ref|NC_012967.1|	2194975	.	T	C	172	PASS	DP=37732;AF=0.000981;SB=0;DP4=37689,0,37,0
gi|254160123|ref|NC_012967.1|	2194984	.	G	A	92	PASS	DP=34526;AF=0.001043;SB=0;DP4=34482,1,36,0
gi|254160123|ref|NC_012967.1|	2379508	.	G	A	104	PASS	DP=26595;AF=0.000940;SB=0;DP4=0,26563,0,25
gi|254160123|ref|NC_012967.1|	2410746	.	G	A	66	PASS	DP=17928;AF=0.000669;SB=0;DP4=0,17915,0,12
gi|254160123|ref|NC_012967.1|	2410893	.	G	A	94	PASS	DP=38467;AF=0.000858;SB=0;DP4=38425,1,33,0
gi|254160123|ref|NC_012967.1|	2440048	.	G	A	85	PASS	DP=26377;AF=0.001062;SB=0;DP4=1,26340,0,28
gi|254160123|ref|NC_012967.1|	2468881	.	G	A	244	PASS	DP=28817;AF=0.001249;SB=0;DP4=28765,0,36,0
gi|254160123|ref|NC_012967.1|	2468889	.	T	C	68	PASS	DP=29619;AF=0.000709;SB=0;DP4=29587,0,21,0
gi|254160123|ref|NC_012967.1|	2522296	.	G	A	97	PASS	DP=23300;AF=0.001159;SB=0;DP4=23261,1,27,0
gi|254160123|ref|NC_012967.1|	2859711	.	G	A	111	PASS	DP=42002;AF=0.000762;SB=0;DP4=41961,0,32,0
gi|254160123|ref|NC_012967.1|	2932352	.	T	A	73	PASS	DP=27309;AF=0.000842;SB=0;DP4=0,27283,0,23
gi|254160123|ref|NC_012967.1|	2932358	.	C	T	83	PASS	DP=26228;AF=0.000915;SB=0;DP4=0,26190,0,24
gi|254160123|ref|NC_012967.1|	3002223	.	C	T	85	PASS	DP=15359;AF=0.000912;SB=0;DP4=0,15341,0,14
gi|254160123|ref|NC_012967.1|	3008561	.	T	A	74	PASS	DP=27584;AF=0.000725;SB=0;DP4=27556,3,20,0
gi|254160123|ref|NC_012967.1|	3008569	.	G	A	79	PASS	DP=26813;AF=0.001007;SB=0;DP4=26769,2,27,0
gi|254160123|ref|NC_012967.1|	3016623	.	G	A	113	PASS	DP=25030;AF=0.000839;SB=0;DP4=24996,0,21,0
gi|254160123|ref|NC_012967.1|	3041266	.	C	T	130	PASS	DP=32814;AF=0.000945;SB=0;DP4=0,32762,0,31
gi|254160123|ref|NC_012967.1|	3041379	.	G	A	75	PASS	DP=27111;AF=0.000959;SB=0;DP4=27072,2,26,0
gi|254160123|ref|NC_012967.1|	3061377	.	C	T	132	PASS	DP=31895;AF=0.000878;SB=0;DP4=0,31863,0,28
gi|254160123|ref|NC_012967.1|	3119758	.	C	T	110	PASS	DP=67265;AF=0.000654;SB=0;DP4=0,67211,0,44
gi|254160123|ref|NC_012967.1|	3119896	.	G	A	80	PASS	DP=48870;AF=0.000532;SB=0;DP4=48836,0,26,0
gi|254160123|ref|NC_012967.1|	3246734	.	T	C	126	PASS	DP=26076;AF=0.000997;SB=0;DP4=0,26034,0,26
gi|254160123|ref|NC_012967.1|	3246756	.	C	A	132	PASS	DP=25519;AF=0.001019;SB=0;DP4=0,25489,0,26
gi|254160123|ref|NC_012967.1|	3402299	.	G	A	491	PASS	DP=47672;AF=0.001489;SB=0;DP4=47589,0,71,0
gi|254160123|ref|NC_012967.1|	4010607	.	G	A	74	PASS	DP=27042;AF=0.000851;SB=0;DP4=27007,0,23,0
gi|254160123|ref|NC_012967.1|	4010617	.	G	A	68	PASS	DP=27790;AF=0.000792;SB=0;DP4=27758,1,22,0
gi|254160123|ref|NC_012967.1|	4010623	.	G	A	123	PASS	DP=28096;AF=0.001495;SB=0;DP4=28045,1,42,0
gi|254160123|ref|NC_012967.1|	4010651	.	G	A	200	PASS	DP=24691;AF=0.001985;SB=0;DP4=24635,0,49,0
gi|254160123|ref|NC_012967.1|	4164661	.	G	T	79	PASS	DP=35447;AF=0.001100;SB=0;DP4=0,35398,0,39
gi|254160123|ref|NC_012967.1|	4164757	.	G	A	155	PASS	DP=51424;AF=0.000895;SB=0;DP4=51368,0,46,0
gi|254160123|ref|NC_012967.1|	4164780	.	G	A	69	PASS	DP=53209;AF=0.000733;SB=0;DP4=53163,0,39,0
gi|254160123|ref|NC_012967.1|	4164787	.	G	A	390	PASS	DP=49875;AF=0.001183;SB=0;DP4=49805,0,59,0
gi|254160123|ref|NC_012967.1|	4284730	.	C	T	90	PASS	DP=31306;AF=0.000671;SB=0;DP4=0,31281,0,21
gi|254160123|ref|NC_012967.1|	4284734	.	C	T	70	PASS	DP=31558;AF=0.000602;SB=0;DP4=0,31529,0,19
gi|254160123|ref|NC_012967.1|	4313130	.	C	T	87	PASS	DP=31260;AF=0.000704;SB=0;DP4=0,31232,0,22
gi|254160123|ref|NC_012967.1|	4355080	.	G	A	135	PASS	DP=33900;AF=0.001062;SB=0;DP4=33852,5,36,0
gi|254160123|ref|NC_012967.1|	4355082	.	T	C	99	PASS	DP=33761;AF=0.000889;SB=0;DP4=33717,1,30,0
gi|254160123|ref|NC_012967.1|	4355083	.	G	A	163	PASS	DP=33600;AF=0.001101;SB=0;DP4=33553,2,37,0
gi|254160123|ref|NC_012967.1|	4399857	.	C	T	83	PASS	DP=37349;AF=0.000643;SB=0;DP4=0,37317,0,24
gi|254160123|ref|NC_012967.1|	4399860	.	G	A	68	PASS	DP=37345;AF=0.000562;SB=0;DP4=0,37319,0,21
gi|254160123|ref|NC_012967.1|	4458320	.	C	T	203	PASS	DP=42571;AF=0.000987;SB=0;DP4=0,42513,0,42
gi|254160123|ref|NC_012967.1|	4458327	.	C	T	86	PASS	DP=46980;AF=0.000553;SB=0;DP4=0,46944,0,26
gi|254160123|ref|NC_012967.1|	4458332	.	C	T	95	PASS	DP=48560;AF=0.000597;SB=0;DP4=0,48519,0,29
gi|254160123|ref|NC_012967.1|	4458448	.	C	T	89	PASS	DP=38240;AF=0.000785;SB=0;DP4=38195,0,30,0
gi|254160123|ref|NC_012967.1|	4481183	.	T	A	66	PASS	DP=43851;AF=0.000616;SB=0;DP4=0,43819,0,27
gi|254160123|ref|NC_012967.1|	4481185	.	C	T	226	PASS	DP=44298;AF=0.000993;SB=0;DP4=0,44244,0,44
gi|254160123|ref|NC_012967.1|	4481188	.	G	A	67	PASS	DP=45417;AF=0.000617;SB=0;DP4=0,45354,0,28

## Sheet: True Positive SNPs
gi|254160123|ref|NC_012967.1|	94900	.	T	A
gi|254160123|ref|NC_012967.1|	94966	.	T	C
gi|254160123|ref|NC_012967.1|	175590	.	T	C
gi|254160123|ref|NC_012967.1|	175596	.	A	G
gi|254160123|ref|NC_012967.1|	175737	.	C	T
gi|254160123|ref|NC_012967.1|	221029	.	C	T
gi|254160123|ref|NC_012967.1|	536957	.	C	T
gi|254160123|ref|NC_012967.1|	561460	.	T	C
gi|254160123|ref|NC_012967.1|	741104	.	T	C
gi|254160123|ref|NC_012967.1|	796615	.	T	G
gi|254160123|ref|NC_012967.1|	796621	.	G	A
gi|254160123|ref|NC_012967.1|	816895	.	G	A
gi|254160123|ref|NC_012967.1|	817018	.	A	G
gi|254160123|ref|NC_012967.1|	853386	.	C	A
gi|254160123|ref|NC_012967.1|	853407	.	G	A
gi|254160123|ref|NC_012967.1|	853410	.	C	T
gi|254160123|ref|NC_012967.1|	853521	.	T	C
gi|254160123|ref|NC_012967.1|	1007276	.	T	C
gi|254160123|ref|NC_012967.1|	1083049	.	T	C
gi|254160123|ref|NC_012967.1|	1083052	.	C	T
gi|254160123|ref|NC_012967.1|	1083053	.	A	G
gi|254160123|ref|NC_012967.1|	1083055	.	C	T
gi|254160123|ref|NC_012967.1|	1083076	.	A	G
gi|254160123|ref|NC_012967.1|	1171113	.	C	T
gi|254160123|ref|NC_012967.1|	1171239	.	C	T
gi|254160123|ref|NC_012967.1|	2146885	.	A	G
gi|254160123|ref|NC_012967.1|	2146888	.	C	G
gi|254160123|ref|NC_012967.1|	2146891	.	A	G
gi|254160123|ref|NC_012967.1|	2162714	.	A	C
gi|254160123|ref|NC_012967.1|	2167199	.	G	C
gi|254160123|ref|NC_012967.1|	2167359	.	A	G
gi|254160123|ref|NC_012967.1|	2440038	.	A	G
gi|254160123|ref|NC_012967.1|	2440136	.	G	A
gi|254160123|ref|NC_012967.1|	2468768	.	A	G
gi|254160123|ref|NC_012967.1|	2468789	.	T	C
gi|254160123|ref|NC_012967.1|	2468858	.	T	C
gi|254160123|ref|NC_012967.1|	2468873	.	T	C
gi|254160123|ref|NC_012967.1|	2468900	.	A	G
gi|254160123|ref|NC_012967.1|	2728328	.	C	T
gi|254160123|ref|NC_012967.1|	2728331	.	A	T
gi|254160123|ref|NC_012967.1|	2728367	.	A	C
gi|254160123|ref|NC_012967.1|	2728442	.	C	T
gi|254160123|ref|NC_012967.1|	2728454	.	C	G
gi|254160123|ref|NC_012967.1|	2728482	.	G	A
gi|254160123|ref|NC_012967.1|	2915678	.	A	G
gi|254160123|ref|NC_012967.1|	2915788	.	A	G
gi|254160123|ref|NC_012967.1|	2920577	.	A	G
gi|254160123|ref|NC_012967.1|	2920601	.	G	A
gi|254160123|ref|NC_012967.1|	2920616	.	A	G
gi|254160123|ref|NC_012967.1|	2920646	.	A	G
gi|254160123|ref|NC_012967.1|	2920697	.	G	A
gi|254160123|ref|NC_012967.1|	3269492	.	A	G
gi|254160123|ref|NC_012967.1|	3269621	.	C	T
gi|254160123|ref|NC_012967.1|	3711642	.	G	C
gi|254160123|ref|NC_012967.1|	4010517	.	C	T
gi|254160123|ref|NC_012967.1|	4010523	.	A	G
gi|254160123|ref|NC_012967.1|	4010538	.	C	T
gi|254160123|ref|NC_012967.1|	4010580	.	C	T
gi|254160123|ref|NC_012967.1|	4182380	.	A	G
gi|254160123|ref|NC_012967.1|	4354970	.	T	G
gi|254160123|ref|NC_012967.1|	4399889	.	G	A
gi|254160123|ref|NC_012967.1|	4399934	.	C	A
gi|254160123|ref|NC_012967.1|	4399937	.	A	G
gi|254160123|ref|NC_012967.1|	4399940	.	A	G
gi|254160123|ref|NC_012967.1|	4399970	.	G	A
gi|254160123|ref|NC_012967.1|	4399976	.	T	G
gi|254160123|ref|NC_012967.1|	4399979	.	C	A
gi|254160123|ref|NC_012967.1|	4458342	.	C	T
gi|254160123|ref|NC_012967.1|	4458362	.	G	A
gi|254160123|ref|NC_012967.1|	4458477	.	C	T

## Sheet: Library Coverage
File Sizes and Coverage
PELE Reads
Library ID	Library Name	Spike-In Allele Freq	Avg depth bam	Length (wc) sam	for 1000x bam	1000x sam		for 5000x bam	5000x sam		for 10000x bam	10000x sam		15000x bam	15000 sam
1	400A	0.0042	17608.1	4420133	0.056792	251028		0.28396	1.25514e+06		0.56792	2.51028e+06		0.851881	3.76543e+06
1	400B	0.0042	20410.7	5189786	0.0489939	254268		0.24497	1.27134e+06		0.489939	2.54268e+06		0.734909	3.81402e+06
2	600A	0.0025	19322.4	4612326	0.0517534	238704		0.258767	1.19352e+06		0.517534	2.38704e+06		0.776301	3.58055e+06
2	600B	0.0025	18433.7	4435145	0.0542485	240600		0.271242	1.203e+06		0.542485	2.406e+06		0.813727	3.609e+06
3	800A	0.0022	34650.5	9630397	0.0288596	277930		0.144298	1.38965e+06		0.288596	2.7793e+06		0.432894	4.16894e+06
3	800B	0.0022	36488.2	10227617	0.0274061	280299		0.137031	1.4015e+06		0.274061	2.80299e+06		0.411092	4.20449e+06
4	1000A	0.002	33252.6	9211358	0.0300728	277012		0.150364	1.38506e+06		0.300728	2.77012e+06		0.451093	4.15517e+06
4	1000B	0.002	33106.4	8671105	0.0302056	261916		0.151028	1.30958e+06		0.302056	2.61916e+06		0.453085	3.92874e+06
Standard Reads
Library ID	Library Name	Spike-In Allele Freq					*2.4			*2.4			*2.4			*2.4
1	400A	0.0042	42569.1	9507324	0.0234912	223339	536013	0.117456	1.11669e+06	2.68006e+06	0.234912	2.23339e+06	5.36013e+06	0.352368	3.35008e+06	8.04019e+06
1	400B	0.0042	48143.7	11175772	0.0207711	232134	557121	0.103856	1.16067e+06	2.7856e+06	0.207711	2.32134e+06	5.57121e+06	0.311567	3.482e+06	8.35681e+06
2	600A	0.0025	44160.8	9790806	0.0226445	221708	532099	0.113223	1.10854e+06	2.6605e+06	0.226445	2.21708e+06	5.32099e+06	0.339668	3.32562e+06	7.98149e+06
2	600B	0.0025	42855.3	9434230	0.0233343	220141	528340	0.116672	1.10071e+06	2.6417e+06	0.233343	2.20141e+06	5.2834e+06	0.350015	3.30212e+06	7.92509e+06
3	800A	0.0022	61850.5	20517672	0.016168	331730	796152	0.0808401	1.65865e+06	3.98076e+06	0.16168	3.3173e+06	7.96152e+06	0.24252	4.97595e+06	1.19423e+07
3	800B	0.0022	62034.6	21745290	0.01612	350535	841284	0.0806002	1.75267e+06	4.20642e+06	0.1612	3.50535e+06	8.41284e+06	0.241801	5.25802e+06	1.26193e+07
4	1000A	0.002	61234.5	19573314	0.0163307	319645	767148	0.0816533	1.59823e+06	3.83574e+06	0.163307	3.19645e+06	7.67148e+06	0.24496	4.79468e+06	1.15072e+07
4	1000B	0.002	60044.6	18442328	0.0166543	307144	737145	0.0832714	1.53572e+06	3.68573e+06	0.166543	3.07144e+06	7.37145e+06	0.249814	4.60716e+06	1.10572e+07

## Sheet: Final SNP Results
Final SNP Calls
Optimized Allele Frequency (AF) Cutoffs:
0.42% Allele Frequency Library	SNP CALLS:
Average Read Depth per Barcode, OPE	PELE Pos	PELE False Pos	ORP Pos	ORP FalsePos	Standard Pos	Standard FalsePos	Total Reads Allele Freq Cutoff	Single Barcode SNP Calls Allele Freq Cutoff	Single Barcode Q Score Cutoff	Standard Allele-Freq Cutoff
1000	13	0	6	0	6	2	0.0055	0.002	150	0.002
5000	19	0	18	0	24	7	0.0045	0.003	250	0.002
10000	42	0	37	0	36	12	0.002	0.002	500	0.002
15000	36	0	32	0	35	13	0.0018	0.001	730	0.002
18000	40	0	35	0	41	42	0.0016	0.0005	820	0.002
0.003 AF (High) Cutoff:
0.42% Allele Frequency Library	SNP CALLS:
Average Read Depth per Barcode, OPE	PELE Pos	PELE FalsePos	ORP Pos	ORP FalsePos	Standard Pos	Standard FalsePos	Total Reads Allele Freq Cutoff	Single Barcode SNP Calls Allele Freq Cutoff	Single Barcode Q Score Cutoff	Standard Allele-Freq Cutoff
1000	23	17	18	17	6	2	0.003	0.003	150	0.003
5000	19	0	18	0	23	7	0.003	0.003	250	0.003
10000	19	0	19	0	36	12	0.003	0.003	700	0.003
15000	21	0	19	0	35	13	0.003	0.003	700	0.003
18000	19	0	18	0	30	33	0.003	0.003	800	0.003
0.002 AF Cutoff:
0.42% Allele Frequency Library	SNP CALLS:
Average Read Depth per Barcode, OPE	PELE Pos	PELE FalsePos	ORP Pos	ORP FalsePos	Standard Pos	Standard FalsePos	Total Reads Allele Freq Cutoff	Single Barcode SNP Calls Allele Freq Cutoff	Single Barcode Q Score Cutoff	Standard Allele-Freq Cutoff
1000	26	57	21	57	6	2	0.002	0.002	150	0.002
5000	37	0	34	0	24	7	0.002	0.002	250	0.002
10000	41	0	37	0	36	12	0.002	0.002	700	0.002
15000	33	0	24	0	35	13	0.002	0.002	700	0.002
18000	26	0	26	0	41	42	0.002	0.002	800	0.002
0.001 AF (Low) Cutoff:
0.42% Allele Frequency Library	SNP CALLS:
Average Read Depth per Barcode, OPE	PELE Pos	PELE FalsePos	ORP Pos	ORP FalsePos	Standard Pos	Standard FalsePos	Total Reads Allele Freq Cutoff	Single Barcode SNP Calls Allele Freq Cutoff	Single Barcode Q Score Cutoff	Standard Allele-Freq Cutoff
1000	34	240	21	85	6	2	0.001	0.001	150	0.001
5000	52	108	37	32	28	7	0.001	0.001	250	0.001
10000	44	30	40	28	36	12	0.001	0.001	700	0.001
15000	53	103	37	26	35	13	0.001	0.001	700	0.001
18000	46	18	38	20	42	45	0.001	0.001	800	0.001
Universal Cutoffs: 0.002 AlleleFreq / Q 700
0.42% Allele Frequency Library	SNP CALLS:
Average Read Depth per Barcode, OPE	PELE Pos	PELE FalsePos	ORP Pos	ORP FalsePos	Standard Pos	Standard FalsePos	Total Reads Allele Freq Cutoff	Single Barcode SNP Calls Allele Freq Cutoff	Single Barcode Q Score Cutoff	Standard Allele-Freq Cutoff
1000	21	57	21	57	6	2	0.002	0.002	50	0.002
5000	34	0	34	0	24	7	0.002	0.002	250	0.002
10000	41	0	37	0	36	12	0.002	0.002	500	0.002
15000	33	0	24	0	35	13	0.002	0.002	700	0.002
18000	35	0	26	0	41	42	0.002	0.002	700	0.002
ULTRA-RARE ALLELES:
OPTIMIZED AF CUTOFFS:
0.25% Allele Frequency Library	SNP CALLS:
Average Read Depth per Barcode, OPE	PELE Pos	PELE FalsePos	ORP Pos	ORP FalsePos	Standard Pos	Standard FalsePos	Total Reads Allele Freq Cutoff	Single Barcode SNP Calls Allele Freq Cutoff	Single Barcode Q Score Cutoff	Standard Allele-Freq Cutoff
1000	3	0	3	0	4	3	0.0035	0.003	50	0.002
5000	11	0	8	0	9	16	0.0017	0.0015	250	0.002
10000	6	0	5	0	9	19	0.0025	0.0021	500	0.002
15000	6	0	5	0	11	27	0.0022	0.002	700	0.002
18000	9	0	7	0	16	34	0.0025	0.002	700	0.002
ULTRA-RARE ALLELES:		SNP CALLS:
Allele Frequency	Depth, OPE/Barcode	PELE Pos	PELE FalsePos	ORP Pos	ORP FalsePos	Standard Pos	Standard FalsePos	Total Reads Allele Freq Cutoff	Single Barcode AlleleFreq Cutoff	Single Barcode Q Score Cutoff	Standard Allele-Freq Cutoff
0.0022	61900	14	0	14	0	13	39	0.0016	0.001	500	0.002
0.002	60600	4	0	4	0	6	42	0.0017	0.0017	200	0.002
