# Supplementary material for: High-specificity detection of rare alleles with Paired-End Low Error Sequencing (PELE-Seq)
Source: BMC Genomics. 2016 Jun 14;17:464. doi: 10.1186/s12864-016-2669-3 (PMC4908710; doi:10.1186/s12864-016-2669-3)
Supplement: Additional file 6: — Recommended PELE-Seq workflow and SNP-calling parameters. An overview of the PELE-Seq analysis pipeline is outlined and optimized variant-calling parameters are provided for various read depths. (XLSX 8 kb) [file 12864_2016_2669_MOESM6_ESM.xlsx]

## Sheet: Sheet1
PELE-Seq Analysis Workflow
Process Reads:
1. Overlap reads with separate barcodes: Files A and B				Table X:
2. Trim reads and convert to sam files				Average Read Depth per Barcode, Overlapped	Total Reads Allele Freq Cutoff
3. Align reads separately, include read group information				1000	0.0055
4. Combine Files A and B -> File C				5000	0.0045
5. Recalibrate bams with GATK BQSR				10000	0.002
5. Convert file to bams for SNP-calling				15000	0.0018
				18000	0.0016
				Table Y:
SNP Calling:				Average Read Depth per Barcode, Overlapped	Single Barcode SNP Calls Allele Freq Cutoff
				1000	0.002
1. With File C, use AF cutoff Table X to make List A				5000	0.003
2. With File A and B, use AF cutoff Table Y and Q score cutoff Table Z to make Lists B1 and B2				10000	0.002
3. Take Intersection of B1 and B2 to make List B				15000	0.001
4. Final SNP calls: add Lists A and B				18000	0.0005
5. Optional, if backgroud error rate is unknown: take intestection of Lists A and B				Table Z:
				Average Read Depth per Barcode, Overlapped	Single Barcode Q Score Cutoff
				1000	150
				5000	250
				10000	500
				15000	730
				18000	820
