# Supplementary material for: High-specificity detection of rare alleles with Paired-End Low Error Sequencing (PELE-Seq)
Source: BMC Genomics. 2016 Jun 14;17:464. doi: 10.1186/s12864-016-2669-3 (PMC4908710; doi:10.1186/s12864-016-2669-3)
Supplement: Additional file 7: — SNP results from PELE-sequencing of wild and lab-adapted C. remanei populations. Rare SNPs in the wild and lab-adapted C. remanei populations were detected with PELE-Seq at 2000× OPE read depth. Alleles present in both populations are listed, as well as those found in either the wild or lab-adapted population alone. Read pileups are listed for SNPs are absent in one population (putative de novo SNPs and SNPs lost during lab-adaptation). (XLSX 722 kb) [file 12864_2016_2669_MOESM7_ESM.xlsx]

## Sheet: Rare SNPs Increased in Lab
Chrom	Position	Ref	Alt	Wild AF	Wild Allele Depth	Lab AF	Lab Allele Depth
chrUn	2933656	G	A	0.010233	11	0.111517	61
chrUn	84255709	C	A	0.018789	27	0.17717	149
chrUn	89350272	A	G	0.018276	60	0.122693	379
chrUn	114867644	G	A	0.017125	43	0.164325	386
chrUn	127723967	C	G	0.00235	31	0.103739	738
chrUn	138506868	A	C	0.013662	31	0.163548	236
chrUn	141293514	T	C	0.018643	25	0.275908	205

## Sheet: De Novo SNPs
DeNovo	Pos		Ref	Alt	Q			Depth Wild	Depth Lab	Lab Allele Freq	Wild Allele Freq		Wild Pileup	Lab-Adapted Pileup
chrUn	2526107	.	C	T	56.1	PASS	TYPE=somatic_SNV	1000	1000	0	0.05	LN=1	PILEUP1=ccccccccccccccccccccccccccccccccccccccccccccccccccccccccccccccccccccccccccccccccccccccccccccccccccccccccccccccccccccccccccccccccccccccccccccccccccccccccccccccccccccccccccccccccccccccccccccccccccccccccccccccccccccccccccccccccccccccccccccccccccccccccccccccccccccccccccccccccccccccccccccccccccccccccccccccccccccccccccccccccccccccccccccccccccccccccccccccccccccccccccccccccccccccccccccccccccccccc…	PILEUP2=ccccccccccccccctccctccccccctccccccccctcccccctcccccccccccccctcccccttcctccccccccccccccctccccccccccccccctccccccccccccccctccccccctcccccccccccccccccctcccccccccccctcccccccctctccccccccccccctcccccctccccccccccccccccccccccccccccctccccccccccccccctccccccccccccccctccccctccctccccccctcccccccccccccccccccccccccccccccccccccctcctctccccccccccccctcctcccccctttccccccctccccccctccctccccccctccctccccccccccccccccccc…
chrUn	2526140	.	T	A	56.1	PASS	TYPE=somatic_SNV	997	998	0	0.052	LN=1	PILEUP1=ttttttttttttttttttttttttttttttttttttttttttttttttttttttttttttttttttttttttttttttttttttttttttttttttttttttttttttttttttttttttttttttttttttttttttttttttttttttttttttttttttttttttttttttttttttttttttttttttttttttttttttttttttttttttttttttttttttttttttttttttttttttttttttttttttttttttttttttttttttttttttttttttttttttttttttttttttttttttttttttttttttttttttttttttttttttttttttttttttttttttttttttttttttttttttttttttttttttt…	PILEUP2=tttttttttttttttatttatttttttattttttttattttttattttttttttttttatttttaattatttttttttttttatttttttttttttttttttttttttttatttttttattttttttttttttttttatttttttttttattttttttaatttttttttttttattttttatttttttttttttttttttttttttttttattttttttttttttattttttttttttttatttttatttatttttttattttttttttttttttttttttttttttttttttattatatttttttttttttattatttttaaatttttttattttttatttattttttatttatttttttttttttttttttttttattttttttttttt…
chrUn	4322152	.	G	A	55.8	PASS	TYPE=somatic_SNV	939	815	0	0.034	LN=1	PILEUP1=GGGGGGGGGGGGGGGGGGGGGGGGGGGGGGGGGGGGGGGGGGGGGGGGGGGGGGGGGGGGGGGGGGGGGGGGGGGGGGGGGGGGGGGGGGGGGGGGGGGGGGGGGGGGGGGGGGGGGGGGGGGGGGGGGGGGGGGGGGGGGGGGGGGGGGGGGGGGGGGGGGGGGGGGGGGGGGGGGGGGGGGGGGGGGGGGGGGGGGGGGGGGGGGGGGGGGGGGGGGGGGGGGGGGGGGGGGGGGGGGGGGGGGGGGGGGGGGGGGGGGGGGGGGGGGGGGGGGGGGGGGGGGGGGGGGGGGGGGGGGGGGGGGGGGGGGGGGGGGGGGGGGGGGGGGGGGGGGGGGGGGGGGGGGGGGGGGGGGGGGGGGGGGGGGGGGGGGGGGGGGGGGGGGGGGG…	PILEUP2=GGGGGGGGGGGGGGGGGGGGGGGGGGGGGGGGGGGGGGGGGGGGGGGGGGGGGGGGGGGGGGGGGGGGGGGGGGGGGGGGGGGGGGGGGGGGGGGGGGGGGGGGGGGGGGGGGGGGGGGGGGGGGGGGGGGGGGGGGGGGGGGGGGGGGGGGGGGGGGGGGGGGGGGGGGGGGGGGGGGGGGGGGGGGGGGGGGGGGGGGGGGGGGGGGGGGGGGGGGGGGGGGGGGGGGGGGGGGGGGGGGGGGGGGGGGGGGGGGGGGGGGGGGGGGGGGGGGGGGGGGGGGGGGGGGGGGGGGGGGGGGGGGGGGGGGGGGGGGGGGGGGGGGGGGGGGGGGGGGGGGGGGGGGGGGGGGGGGGGGGGGGGAGGGGGGGGGGGGGGGGGGAAGGGGGG…
chrUn	4495528	.	T	C	11.1	PASS	TYPE=somatic_SNV	998	985	0	0.018	LN=1	PILEUP1=TTTTTTTTTTTTTTTTTTTTTTTTTTTTTTTTTTTTTTTTTTTTTTTTTTTTTTTTTTTTTTTTTTTTTTTTTTTTTTTTTTTTTTTTTTTTTTTTTTTTTTTTTTTTTTTTTTTTTTTTTTTTTTTTTTTTTTTTTTTTTTTTTTTTTTTTTTTTTTTTTTTTTTTTTTTTTTTTTTTTTTTTTTTTTTTTTTTTTTTTTTTTTTTTTTTTTTTTTTTTTTTTTTTTTTTTTTTTTTTTTTTTTTTTTTTTTTTTTTTTTTTTTTTTTTTTTTTTTTTTTTTTTTTTTTTTTTTTTTTTTTTTTTTTTTTTTTTTTTTTTTTTTTTTTTTTTTTTTTTTTTTTTTTTTTTTTTTTTTTTTTTTTTTTTTTTTTTTTTTTTTTTTTTTTTT…	PILEUP2=TTTTTTTTTTTTTTTTTTTTTTTTTTTTTTTTTTTTTTTTTTTTTTTTTTTTTTTTTTTTTTTTTTTTTTTTTTTTTTTTTTTTTTTTTTTTTTTTTTTTTTTTTTTTTTTTTTTTTTTTTTTTTTTTTTTTTTTTTTTTTTTTTTTTTTTTTTTTTTTTTTTTTTTTTTTTTTTTTTTTTTTTTTTTTTTTTTTTTTTTTTTTTTTTTTTTTTTTTTTTTTTTTTTTTTTTTTTTTTTTTTTTTTTTTTTTTTTTTTTTTTTTTTTTTTTTTTTTTTTTTTTTTTTTTTTTTTTTTTTTTTTTTTTTTTTTTTTTTTTTTTTTTTTTTTTTTTTTTTTTTTTTTTTTTTTTTTTTTTTTTTTTTTTTTTTTTTTTTTTTTTTTTTTTTTT…
chrUn	8605824	.	G	A	56	PASS	TYPE=somatic_SNV	934	930	0	0.053	LN=1	PILEUP1=GGGGGGGGGGGGGGGGGGGGGGGGGGGGGGGGGGGGGGGGGGGGGGGGGGGGGGGGGGGGGGGGGGGGGGGGGGGGGGGGGGGGGGGGGGGGGGGGGGGGGGGGGGGGGGGGGGGGGGGGGGGGGGGGGGGGGGGGGGGGGGGGGGGGGGGGGGGGGGGGGGGGGGGGGGGGGGGGGGGGGGGGGGGGGGGGGGGGGGGGGGGGGGGGGGGGGGGGGGGGGGGGGGGGGGGGGGGGGGGGGGGGGGGGGGGGGGGGGGGGGGGGGGGGGGGGGGGGGGGGGGGGGGGGGGGGGGGGGGGGGGGGGGGGGGGGGGGGGGGGGGGGGGGGGGGGGGGGGGGGGGGGGGGGGGGGGGGGGGGGGGGGGGGGGGGGGGGGGGGGGGGGGGGGGGG…	PILEUP2=GGGGGGGGGGGGGGGGGGGGGGGGGGGGGGGGGGGGGGGGGGGGGGGGGGGGGGGGGGGGGGGGGGGGGGGGGGGGGGGGAGGGGGGGGGGGGGGGGGGGGGGGGGGGGGGGGGGGGGGGGGGGGGGGGGGGGGGGGGGGGGGGGGGGGGGGGGGGGGGGGGGGGGGGGGGGGGGGGGGGGGGGGGGGGGGGGGGGGGGGGGGGGGGGGGGGGGGGGGGGGGGGGGGGGGGGGGGGGAAAGGGAAAGGGGGGAAGAGGGGGGGGGGGGGGGGGGGGGAGGGGGGGGGGGGGGGGGGGAGGAAAAGGGGGGGGGGGGGGGGGGGGGGGGGGGGGGGGGGGGGGGGAAAGAGGAAGAGGGGGGGGGGGGGGGGGGGGGGGGGGGGGGGGGGGG…
chrUn	8605829	.	C	T	56	PASS	TYPE=somatic_SNV	907	889	0	0.054	LN=1	PILEUP1=CCCCCCCCCCCCCCCCCCCCCCCCCCCCCCCCCCCCCCCCCCCCCCCCCCCCCCCCCCCCCCCCCCCCCCCCCCCCCCCCCCCCCCCCCCCCCCCCCCCCCCCCCCCCCCCCCCCCCCCCCCCCCCCCCCCCCCCCCCCCCCCCCCCCCCCCCCCCCCCCCCCCCCCCCCCCCCCCCCCCCCCCCCCCCCCCCCCCCCCCCCCCCCCCCCCCCCCCCCCCCCCCCCCCCCCCCCCCCCCCCCCCCCCCCCCCCCCCCCCCCCCCCCCCCCCCCCCCCCCCCCCCCCCCCCCCCCCCCCCCCCCCCCCCCCCCCCCCCCCCCCCCCCCCCCCCCCCCCCCCCCCCCCCCCCCCCCCCCCCCCCCCCCCCCCCCCCCCCCCCCCCCCCCCCCC…	PILEUP2=CCCCCCCCCCCCCCCCCCCCCCCCCCCCCCCCCCCCCCCCCCCCCCCCCCCCCCCCCCCCCCCCCCCCCCCCCCCCCCCCCCCCCCCCCCCCCCCCCCCCCCCCCCCCCCCCCCCCCCCCCCCCCCCCCCCCCCCCCCCCCCCCCCCCCCCCCCCCCCCCCCCCCCCCCCCCCCCCCCCCCCCCCCCCCCCCCCCCCCCCCCCCCCCCCCCCCCCCCCCCCTTTCCCTTTCCCCCCTTCTCCCCCCCCCCCCCCCCCCCCTCCCCCCCCCCCCCCCCCCCTCTTTTCCCCCCCCCCCCCCCCCCCCCCCCCCCCCCCCCCCCCCCCTTTCTCCTTCTCCCCCCCCCCCCCCCCCCCCCCCCCCCCCCCCCCCCCCCCCCCCCCCCCCCCCC…
chrUn	8678151	.	T	C	56.1	PASS	TYPE=somatic_SNV	998	993	0	0.07	LN=1	PILEUP1=TTTTTTTTTTTTTTTTTTTTTTTTTTTTTTTTTTTTTTTTTTTTTTTTTTTTTTTTTTTTTTTTTTTTTTTTTTTTTTTTTTTTTTTTTTTTTTTTTTTTTTTTTTTTTTTTTTTTTTTTTTTTTTTTTTTTTTTTTTTTTTTTTTTTTTTTTTTTTTTTTTTTTTTTTTTTTTTTTTTTTTTTTTTTTTTTTTTTTTTTTTTTTTTTTTTTTTTTTTTTTTTTTTTTTTTTTTTTTTTTTTTTTTTTTTTTTTTTTTTTTTTTTTTTTTTTTTTTTTTTTTTTTTTTTTTTTTTTTTTTTTTTTTTTTTTTTTTTTTTTTTTTTTTTTTTTTTTTTTTTTTTTTTTTTTTTTTTTTTTTTTTTTTTTTTTTTTTTTTTTTTTTTTTTTTT…	PILEUP2=TTTTTTTCTTTTTTTTTTTTCTTTTTTTTTTTTTTTTTTCTTTTTTTTTTTTTTTCTTTTTTTTTTTTCTTTTCTTTTTTTTTTTTTTTTTTTTTCTTTTTCTTTTCTTTCTTTTTTTTTTTCTTTTTTTTTTTTTTTTTTTTTTTTTTTTTTTTCTCTTTTTTTTTTTCCTTTCTTTTCTTCTTTTTTTTTTTTTTTTTTTTTTTTTTTTTTTTTTTTTTTTTTTTTTTTTTTTTTTTCCTTTTTTTTTTTTTTTTTTTTTTTTTTTTTTTTTTTTTTTTTTTTTTTTTTTTTTTTTTTTTTTTTTTTTTTTTTTTTTTTTTTTTTTTTTTTTTTTTTTTTTTTCCTTTCTTCTTTTTTTTCTCCTTCCTTTCTCTTTTTTCTTTTTTTT…
chrUn	9065784	.	G	A	12.6	PASS	TYPE=somatic_SNV	878	746	0	0.021	LN=1	PILEUP1=ggggggggggggggggggggggggggggggggggggggggggggggggggggggggggggggggggggggggggggggggggggggggggggggggggggggggggggggggggggggggggggggggggggggggggggggggggggggggggggggggggggggggggggggggggggggggggggggggggggggggggggggggggggggggggggggggggggggggggggggggggggggggggggggggggggggggggggggggggggggggggggggggggggggggggggggggggggggggggggggggggggggggggggggggggggggggggggggggggggggggggggggggggggggggggggggggggggggg…	PILEUP2=ggggggggggagggggggggagagggaggggggggggggggggggggggggggggggggggggggggggaggggggggggggggggggggggggggggggggggggaaggggggggggggggggggggggggggggggggggggggggggggggaggggggggggggggggggggggggggggggggggggggaggggggggggggggggggggggaggggggggggggggggggggggggggggggggggggggggggggggggggggggggggagggggggggggggggggggaggggggggggggggggggggggggggggggggggggggggggggggggggggggggggggggggggggggggggggggggggggggggggggggg…
chrUn	9593556	.	C	T	37.4	PASS	TYPE=somatic_SNV	994	979	0	0.025	LN=1	PILEUP1=ccccccccccccccccccccccccccccccccccccccccccccccccccccccccccccccccccccccccccccccccccccccccccccccccccccccccccccccccccccccccccccccccccccccccccccccccccccccccccccccccccccccccccccccccccccccccccccccccccccccccccccccccccccccccccccccccccccccccccccccccccccccccccccccccccccccccccccccccccccccccccccccccccccccccccccccccccccccccccccccccccccccccccccccccccccccccccccccccccccccccccccccccccccccccccccccccccccccc…	PILEUP2=cccccccccccccccccccccccccccccccccccccccccccccccccccctcccccccccccccccccccccccccccccccccccccctccctccccccccccccccccccccccccccccccccctccccccccccccccccccccccccctccccccccccccccccccccccccccccccccccccccccccccccccccccccccccccccccccccccccccccccccccccccccccccccccccccccccccccccccccccccccccccccccccccctccccccccccccccccccccccccccccccccccccccccccccccccccccccccccccccccccccccctcccccccccccccccctcccccccccccc…
chrUn	10553511	.	G	A	48.7	PASS	TYPE=somatic_SNV	1000	998	0	0.027	LN=1	PILEUP1=ggggggggggggggggggggggggggggggggggggggggggggggggggggggggggggggggggggggggggggggggggggggggggggggggggggggggggggggggggggggggggggggggggggggggggggggggggggggggggggggggggggggggggggggggggggggggggggggggggggggggggggggggggggggggggggggggggggggggggggggggggggggggggggggggggggggggggggggggggggggggggggggggggggggggggggggggggggggggggggggggggggggggggggggggggggggggggggggggggggggggggggggggggggggggggggggggggggggg…	PILEUP2=ggggggggggggggggggggggggggggggggggggggggggggggggggggggggggggggggggggggggggggggggggggggggggggggggggggggggggggggggggggggggggaggggggggggggggggggggggggggggggggggggggggggggggggggggggggggggggggggggggggggggggggggggagggggggggggggggggggggggggggggggggggggggagggggggggggggggggagggggggggggggggggggggggggggggggggggggggggggggggggggggggggaggggggggggggggggggggggggggggggggggggagggggggggggggggggggggggggggggg…
chrUn	13261233	.	G	A	55.6	PASS	TYPE=somatic_SNV	834	709	0	0.038	LN=1	PILEUP1=GGGGGGGGGGGGGGGGGGGGGGGGGGGGGGGGGGGGGGGGGGGGGGGGGGGGGGGGGGGGGGGGGGGGGGGGGGGGGGGGGGGGGGGGGGGGGGGGGGGGGGGGGGGGGGGGGGGGGGGGGGGGGGGGGGGGGGGGGGGGGGGGGGGGGGGGGGGGGGGGGGGGGGGGGGGGGGGGGGGGGGGGGGGGGGGGGGGGGGGGGGGGGGGGGGGGGGGGGGGGGGGGGGGGGGGGGGGGGGGGGGGGGGGGGGGGGGGGGGGGGGGGGGGGGGGGGGGGGGGGGGGGGGGGGGGGGGGGGGGGGGGGGGGGGGGGGGGGGGGGGGGGGGGGGGGGGGGGGGGGGGGGGGGGGGGGGGGGGGGGGGGGGGGGGGGGGGGGGGGGGGGGGGGGGGG…	PILEUP2=GGGGGGGGGGGGGGGGGGGGGGGGGGGGGGGGGGAGGGGGGGGGGGGGGGGGGGGGGGGGGGGGGGGGGGGGGGGGGGGGGGGGGGGGGGGGGGGGGGGGGGGGGGGGGGGGGGGGGGGGGGGGGGGGGGGGGGGGGGGGGGGGGGGGGGGGGGGGGGGGGGGGGGGGAGGGGGGGGGGGGGGGAGGGGGGGGGGGGGGGGGGGGGGGGGGGGGGAGGGGGGGGGGGGGGGGGGGGGGGGGGGGGGGGGGGGGGGGGGGGGGGGGGGGGGGGGGGAGGGGGGGGGGGGGGGGGGGGGGGGGGGGGGGGGGGGGGGGGGGGGGGGGGGGGGGGGGGGGGGGGGGGGGGGGGGGGGGGGGGAGGGGGGGGGGGGGGGGGGGGAGGGGGGGGGG…
chrUn	13304699	.	T	A	37.6	PASS	TYPE=somatic_SNV	989	852	0	0.026	LN=1	PILEUP1=TTTTTTTTTTTTTTTTTTTTTTTTTTTTTTTTTTTTTTTTTTTTTTTTTTTTTTTTTTTTTTTTTTTTTTTTTTTTTTTTTTTTTTTTTTTTTTTTTTTTTTTTTTTTTTTTTTTTTTTTTTTTTTTTTTTTTTTTTTTTTTTTTTTTTTTTTTTTTTTTTTTTTTTTTTTTTTTTTTTTTTTTTTTTTTTTTTTTTTTTTTTTTTTTTTTTTTTTTTTTTTTTTTTTTTTTTTTTTTTTTTTTTTTTTTTTTTTTTTTTTTTTTTTTTTTTTTTTTTTTTTTTTTTTTTTTTTTTTTTTTTTTTTTTTTTTTTTTTTTTTTTTTTTTTTTTTTTTTTTTTTTTTTTTTTTTTTTTTTTTTTTTTTTTTTTTTTTTTTTTTTTTTTTTTTT…	PILEUP2=TTTTTTTTTTTTTTTTTTTTTTTTTTTTTTTTTTTTTTTTTTTTTTTTTTTTTTTTTTTTTTTTTTTTTTTTTTTTTTTTTTTTTTTTTTTTTTATTTTTTTTTTTTTTTTTTTTTTTTTTTTTTTTTTTTTTTTTTTTTTTTTTTTTTTTTTTTTTTTTTTTTTTTTTTTTTTTTTTTTTTTTATTTTTTTTTTTTTTTTTTTTTTTTTTTTTTTTTTTTATTTTAATTTTTTTTTTTTTTTTTTTTTTTTTTTTTTTTTTTTTTTTTTTTTTTTTTTTTATTTTTTTTTTTTTTTTTTTTTTTTTTTTTTTTTTTTTTTTTTTTTTTTTTTTTTTTTTTTTTTTTTTTTTTTTTTTTTTTTTTTTTTTTTTTTTTTTTTTTTTTTTTTT…
chrUn	13797581	.	A	T	42	PASS	TYPE=somatic_SNV	971	964	0	0.026	LN=1	PILEUP1=AAAAAAAAAAAAAAAAAAAAAAAAAAAAAAAAAAAAAAAAAAAAAAAAAAAAAAAAAAAAAAAAAAAAAAAAAAAAAAAAAAAAAAAAAAAAAAAAAAAAAAAAAAAAAAAAAAAAAAAAAAAAAAAAAAAAAAAAAAAAAAAAAAAAAAAAAAAAAAAAAAAAAAAAAAAAAAAAAAAAAAAAAAAAAAAAAAAAAAAAAAAAAAAAAAAAAAAAAAAAAAAAAAAAAAAAAAAAAAAAAAAAAAAAAAAAAAAAAAAAAAAAAAAAAAAAAAAAAAAAAAAAAAAAAAAAAAAAAAAAAAAAAAAAAAAAAAAAAAAAAAAAAAAAAAAAAAAAAAAAAAAAAAAAAAAAAAAAAAAAAAAAAAAAAAAAAAAAAAAAAAAAAAAAAAA…	PILEUP2=AAAAAAAAAAAAAAAAAAAAAAAAAAAAAAATAAAAAAAAAAAAAAAAAATAAAAAAAAAAAAAAAAAAAAAAAAAAAAAAAAAAAAAAAAAAAAAAAAAAAAAAAAAAAAAAAAAAAAAAAAAAAAAAAAAAAAAAAAAAAAAAAAAAAAAAAAAAAAAAAAAAAAAAAAAAAAAAAAAAAAAAAAAAAAAAAAAAAAAAAAAAAAAAAAAAAAAAAAAAAAAAAAAAAAAAAAAAAAAAAAAAAAAAAAAAAAAAAAAAAAAAAAAAAAAAAAAAAAAAAAAAAAAAAAAAAAAAAAAAAAAAAAAAAAAAAAAAAAAAAAAAAAAAAAAAAAAAAAAAAAATTAATTAAAAAAAAAAAAAAAAAAAAAAAAAAATTTAAAAAAAAAAA…
chrUn	14090174	.	C	A	45.2	PASS	TYPE=somatic_SNV	992	989	0	0.026	LN=1	PILEUP1=CCCCCCCCCCCCCCCCCCCCCCCCCCCCCCCCCCCCCCCCCCCCCCCCCCCCCCCCCCCCCCCCCCCCCCCCCCCCCCCCCCCCCCCCCCCCCCCCCCCCCCCCCCCCCCCCCCCCCCCCCCCCCCCCCCCCCCCCCCCCCCCCCCCCCCCCCCCCCCCCCCCCCCCCCCCCCCCCCCCCCCCCCCCCCCCCCCCCCCCCCCCCCCCCCCCCCCCCCCCCCCCCCCCCCCCCCCCCCCCCCCCCCCCCCCCCCCCCCCCCCCCCCCCCCCCCCCCCCCCCCCCCCCCCCCCCCCCCCCCCCCCCCCCCCCCCCCCCCCCCCCCCCCCCCCCCCCCCCCCCCCCCCCCCCCCCCCCCCCCCCCCCCCCCCCCCCCCCCCCCCCCCCCCCCCC…	PILEUP2=CCAACCCCCCCCCCCCCCACCCCACCCCCCCCCCCCCCCCCCCCCCCCCCCCCACCCACCCCCCCCCCCCCACCCACCCCCCCCCCCACCCCCCCCCCCCCCCCACACCCCCCCCCCCCCCCCCACCCCCCCCCACCCCCCCCCCCCCCCCCCCCCCCCCCCCCCCCCCCCCCCCCCCCCCCCCCCCCCCCCCCCCCCCCCCCCCCCCCCCCCCCCCCCCCCCCCCCCCCCCCCCCCCCCCCCCCCCCCCCCCCCCCCCCCCCCCCCCCCCCCCCCCCCCCCCCCCCCCCCCCCCCCCCCCCCCCCCCCCCCCCCCCCCCCCCCCCCCCCCCCCACCCCACCCCCCCCCCCCCCCCCCCCCCCCCCCCCCCCCCCCCCCCCCCCCCCCCCC…
chrUn	14133229	.	G	A	55.8	PASS	TYPE=somatic_SNV	852	574	0	0.052	LN=1	PILEUP1=GGGGGGGGGGGGGGGGGGGGGGGGGGGGGGGGGGGGGGGGGGGGGGGGGGGGGGGGGGGGGGGGGGGGGGGGGGGGGGGGGGGGGGGGGGGGGGGGGGGGGGGGGGGGGGGGGGGGGGGGGGGGGGGGGGGGGGGGGGGGGGGGGGGGGGGGGGGGGGGGGGGGGGGGGGGGGGGGGGGGGGGGGGGGGGGGGGGGGGGGGGGGGGGGGGGGGGGGGGGGGGGGGGGGGGGGGGGGGGGGGGGGGGGGGGGGGGGGGGGGGGGGGGGGGGGGGGGGGGGGGGGGGGGGGGGGGGGGGGGGGGGGGGGGGGGGGGGGGGGGGGGGGGGGGGGGGGGGGGGGGGGGGGGGGGGGGGGGGGGGGGGGGGGGGGGGGGGGGGGGGGGGGGGGGGG…	PILEUP2=GGGGGGGGGGGGGGGGGGGGGGGAGGGGAGGGGGGGGGGGGGGGGGGGGGGGGGGGGGGGGGGGGGGGGGGGGGGGGGGGGGGGAGGGGGGGGGGGGGGGGGGGGAGGAGGGGGGGGGAGGGGGGGGGGGGGGGGAAGGGAGGGGGGGGGGGGGGGGGGGGAGGGAGGAGGAGAGGGGGGGGGGGGGGGGGGGGGGGGGGGGGGGGGGGGGGGGGGGGGGGGGGGGGGAGAGGGGGGAGGGAGGGGAGGGGGGGGGGGGGGGGGGGGGGGGGGGGGGGGGAGGGGGAGGGGGGGGGGGGGGGGGGAAGAGGGGAAAGGAGGAAGGGGGGGGGGGGGGGGGGGGGGGGGGGGGGGGGGGGGGGGGGGGGGGGGGGGGGGGGGGGGGGGGGGG…
chrUn	15711560	.	G	C	55.4	PASS	TYPE=somatic_SNV	754	631	0	0.041	LN=1	PILEUP1=GGGGGGGGGGGGGGGGGGGGGGGGGGGGGGGGGGGGGGGGGGGGGGGGGGGGGGGGGGGGGGGGGGGGGGGGGGGGGGGGGGGGGGGGGGGGGGGGGGGGGGGGGGGGGGGGGGGGGGGGGGGGGGGGGGGGGGGGGGGGGGGGGGGGGGGGGGGGGGGGGGGGGGGGGGGGGGGGGGGGGGGGGGGGGGGGGGGGGGGGGGGGGGGGGGGGGGGGGGGGGGGGGGGGGGGGGGGGGGGGGGGGGGGGGGGGGGGGGGGGGGGGGGGGGGGGGGGGGGGGGGGGGGGGGGGGGGGGGGGGGGGGGGGGGGGGGGGGGGGGGGGGGGGGGGGGGGGGGGGGGGGGGGGGGGGGGGGGGGGGGGGGGGGGGGGGGGGGGGGGGGGGGGGGGGG…	PILEUP2=GGGGGGGGGGGGGGGGGGGGGGGGGGGGGGGGGGGGGGGGGGGGGGGGGGGGGGGGGGGGGGGGGGGGGGGGGGGGGGGGGGGGGGGGGGGGGGGGGGGGGGGGGGGGGGGGGGGGGGGGGGGGGGGGGGGGGGGGGGGGGGGGGGCGGGGGGGGGGGGGGGGGGGGGGGGGGGGGGGGGGGGGGGGGGGGGGGGGGGGGGGGGGGGGCCCCCCCCCGGGGGGGGGGGGGGGGGGGGGGGGGGGGGGGGGGGGGGGGGGGGGGGGGGGGGGGGGGGGGGGGGGGGGGGGGGGGGGGGGGGGGGGGGGGGGGGGGGGGGGGGGGGGGGGGGCCCCGGGGCGGGGGGGGGGGGGGGGGGGGGGGGGGGCGGGGGGGGGGGGGGGGGGGGGGGG…
chrUn	19529698	.	A	C	56.1	PASS	TYPE=somatic_SNV	990	998	0	0.035	LN=1	PILEUP1=AAAAAAAAAAAAAAAAAAAAAAAAAAAAAAAAAAAAAAAAAAAAAAAAAAAAAAAAAAAAAAAAAAAAAAAAAAAAAAAAAAAAAAAAAAAAAAAAAAAAAAAAAAAAAAAAAAAAAAAAAAAAAAAAAAAAAAAAAAAAAAAAAAAAAAAAAAAAAAAAAAAAAAAAAAAAAAAAAAAAAAAAAAAAAAAAAAAAAAAAAAAAAAAAAAAAAAAAAAAAAAAAAAAAAAAAAAAAAAAAAAAAAAAAAAAAAAAAAAAAAAAAAAAAAAAAAAAAAAAAAAAAAAAAAAAAAAAAAAAAAAAAAAAAAAAAAAAAAAAAAAAAAAAAAAAAAAAAAAAAAAAAAAAAAAAAAAAAAAAAAAAAAAAAAAAAAAAAAAAAAAAAAAAAAAA…	PILEUP2=AAAAAAAAAAAAAAAAAAAAAAAAAAAAAAAAAAAAAAAAAAAAAACAAAAAAAAAAAAAAAAAAAAAAAAAAAAAAAAAAAAAAAAAAAAAAAAAAAAAAAAAAAAAAAAAAAAAACAAAAAAAAAAAAAAAAACAAAAAAACAAACAAACAAAAAAAAAAAAAAAAAAAAAAAAAAAAAAAAAAAAAAAAAAAAAAAAAACAAAAAAAAAAAAAAAAACAAAAAAAAAAAAACACCAAAAAAACAAAAAAAAAAAAAAAAAAAACACCAAAAAAAAAACACACAAACAAAAACAAAAAAAAAAAAAAAAAAAAAAAAAAAAAAAAAAAAAAAAAAAAAAAAAAAAAAAAAAAAAAAAAAAAAAAAAAAAAAAAAAAAAAAAAAAAAAAA…
chrUn	19529736	.	A	C	56.1	PASS	TYPE=somatic_SNV	971	970	0	0.048	LN=1	PILEUP1=AAAAAAAAAAAAAAAAAAAAAAAAAAAAAAAAAAAAAAAAAAAAAAAAAAAAAAAAAAAAAAAAAAAAAAAAAAAAAAAAAAAAAAAAAAAAAAAAAAAAAAAAAAAAAAAAAAAAAAAAAAAAAAAAAAAAAAAAAAAAAAAAAAAAAAAAAAAAAAAAAAAAAAAAAAAAAAAAAAAAAAAAAAAAAAAAAAAAAAAAAAAAAAAAAAAAAAAAAAAAAAAAAAAAAAAAAAAAAAAAAAAAAAAAAAAAAAAAAAAAAAAAAAAAAAAAAAAAAAAAAAAAAAAAAAAAAAAAAAAAAAAAAAAAAAAAAAAAAAAAAAAAAAAAAAAAAAAAAAAAAAAAAAAAAAAAAAAAAAAAAAAAAAAAAAAAAAAAAAAAAAAAAAAAAAA…	PILEUP2=AACAAAACAAAAAAAAAAAAAAAAAAAAAAAAACAAACAAAAAAAAAAAAAAAACAAAAAAAAACAAAAAAAAAAAAAAAAAAAAAAAAAAAACCAAAAAAAAAAAAAAAAAAAAAAAAAAAAAAAACCAAAAAAAAAAAAAAAAAAAAAAAAAAAAAAAAAAAAAAAAAAAAAAAAAAAAAAAAAAAAAAAAAAAAAAAAAAAACAAAAAAAAAAAAAAAAAAAAAAAAAAAAAAAAAAAAAAAAAAAAAAAAAAAAAAACAAAAAAAAAAAAAAAAAAAAAAAAACAAAAAAAAAAAACAAAAAAAAAAAAAAAAAAAAAAAAAAAAAAAAAAAAAAAAAAAAAAAAAACCAAAAAAAAAAAAAAAAAAAAAAAAAAAAAAAAACAAAA…
chrUn	20941105	.	G	C	10.8	PASS	TYPE=somatic_SNV	996	990	0	0.018	LN=1	PILEUP1=GGGGGGGGGGGGGGGGGGGGGGGGGGGGGGGGGGGGGGGGGGGGGGGGGGGGGGGGGGGGGGGGGGGGGGGGGGGGGGGGGGGGGGGGGGGGGGGGGGGGGGGGGGGGGGGGGGGGGGGGGGGGGGGGGGGGGGGGGGGGGGGGGGGGGGGGGGGGGGGGGGGGGGGGGGGGGGGGGGGGGGGGGGGGGGGGGGGGGGGGGGGGGGGGGGGGGGGGGGGGGGGGGGGGGGGGGGGGGGGGGGGGGGGGGGGGGGGGGGGGGGGGGGGGGGGGGGGGGGGGGGGGGGGGGGGGGGGGGGGGGGGGGGGGGGGGGGGGGGGGGGGGGGGGGGGGGGGGGGGGGGGGGGGGGGGGGGGGGGGGGGGGGGGGGGGGGGGGGGGGGGGGGGGGGGG…	PILEUP2=GGGGGGGGGGGGGGGGGGGGGGGGGGGGGGGGGGGGGGGGGGGGGGGGGGGGGGGGGGGGGGGGGGGGGGGGGGGGGGGGGGGGGGGGGGGGGGGGGGGGGGGGGGGGGGGGGGGGGGGGGGGGGGGGGGGGGGGGGGGGGGGCGGGGGGGGGGGGGGGGGGGGGGGGGGGGGGGGGGGGGGGGGGGGGGGGGGGGGGGGGGGGGGGGGGGGGGGGGGGGGGGGGGGGGGGGGGGGGGGGGGGGGGGGGGGGGGGGGGGGGGGGGGGGGGGGGGGGGGGGGGGGGGGGGGGGGGGGGGGGGGGGGGGGGGGGGGGGGGGGGGGGGGGGGGGGGGGGGGGCGCGCCCGCGGGGGGGGGGGGGGGGGGGGGGGGGGGGGGGGGGGGGGGGGGG…
chrUn	22410779	ilrd-14 (T01C3.5)	C	T	56.1	PASS	TYPE=somatic_SNV	992	997	0	0.16	LN=1	PILEUP1=CCCCCCCCCCCCCCCCCCCCCCCCCCCCCCCCCCCCCCCCCCCCCCCCCCCCCCCCCCCCCCCCCCCCCCCCCCCCCCCCCCCCCCCCCCCCCCCCCCCCCCCCCCCCCCCCCCCCCCCCCCCCCCCCCCCCCCCCCCCCCCCCCCCCCCCCCCCCCCCCCCCCCCCCCCCCCCCCCCCCCCCCCCCCCCCCCCCCCCCCCCCCCCCCCCCCCCCCCCCCCCCCCCCCCCCCCCCCCCCCCCCCCCCCCCCCCCCCCCCCCCCCCCCCCCCCCCCCCCCCCCCCCCCCCCCCCCCCCCCCCCCCCCCCCCCCCCCCCCCCCCCCCCCCCCCCCCCCCCCCCCCCCCCCCCCCCCCCCCCCCCCCCCCCCCCCCCCCCCCCCCCCCCCCCCC…	PILEUP2=CCCCCCCCCCCCCCCCCCTCCCCCCCCCCTCCCTCCCTCCCCCCCCCCCCCCCCTCCCCCTTCCCCCCCCCCCCCCTCCCCCCTTCCCCTCTTCCTCCCCCCCCCCTTCCCCCTCCCTCCCCCCCCCCCCTCCCCCTCCCCCCCCTCTCCCTCCCTCCCCTCTCCCCCCCCCCCCCCCCCCCCCCCCCCCCCCCCCCCCCCCCCCCCCCCTTCCCCCCCCCCCTTTTTCCCCCCCCCCCCCCCCCCCTTCCCCCCTCCCCCCCCCCCCCTTCTTCCCCCTTTTCCCCCTCCTCCCTTTCCTCCTCCTCTTCCCCCTCCCCTCCCCCCCCCCCCCCCCCCCCCCCCCCCCCCCCCCCCCCCCCCCCCCCCCCCTCTCCCCCTCCCCCCTCCT…
chrUn	23864162	…	T	A	56.1	PASS	TYPE=somatic_SNV	991	895	0	0.06	LN=1	PILEUP1=TTTTTTTTTTTTTTTTTTTTTTTTTTTTTTTTTTTTTTTTTTTTTTTTTTTTTTTTTTTTTTTTTTTTTTTTTTTTTTTTTTTTTTTTTTTTTTTTTTTTTTTTTTTTTTTTTTTTTTTTTTTTTTTTTTTTTTTTTTTTTTTTTTTTTTTTTTTTTTTTTTTTTTTTTTTTTTTTTTTTTTTTTTTTTTTTTTTTTTTTTTTTTTTTTTTTTTTTTTTTTTTTTTTTTTTTTTTTTTTTTTTTTTTTTTTTTTTTTTTTTTTTTTTTTTTTTTTTTTTTTTTTTTTTTTTTTTTTTTTTTTTTTTTTTTTTTTTTTTTTTTTTTTTTTTTTTTTTTTTTTTTTTTTTTTTTTTTTTTTTTTTTTTTTTTTTTTTTTTTTTTTTTTTTTTT…	PILEUP2=TTTTTTTTTTTTTTTTTTTTTTTTTTTTTTTTTTTTTTTTTTTTTTTTTTTTTTTTTTTTTTTTTTTTTTTTTTTTTTTTTTTTTTTTTTTTTTTTTTTTTTTTTTTTTTTTTTTTTTTTTTTTTTTTTTTTTTTTTTTTTTTTTTTTTTTTTTTTTTTTTTTTTTTTTTTTTTTTTTTTTTTTTTTTTTTTTTTTTTTTTTTTTTTTTTTTTTTTTTTTTTTTTTTTTTTTTTTTTTTTTTTTTTTTTTTTTTTTTTTTTTTTTTTTTTTTTTTTTTTTTTTTTTTTTTTTTTTTTTTTTTTTTTTTTTTTTTTTTTTTTTTTTTTTTTTTTTTTTTTTTTTTTTTTTTTTTTTTTATTTTTTTTTTTTTTTTTTTTTTTTTTTTTTTTT…
chrUn	26444502	.	A	G	39.4	PASS	TYPE=somatic_SNV	972	1000	0	0.025	LN=1	PILEUP1=aaaaaaaaaaaaaaaaaaaaaaaaaaaaaaaaaaaaaaaaaaaaaaaaaaaaaaaaaaaaaaaaaaaaaaaaaaaaaaaaaaaaaaaaaaaaaaaaaaaaaaaaaaaaaaaaaaaaaaaaaaaaaaaaaaaaaaaaaaaaaaaaaaaaaaaaaaaaaaaaaaaaaaaaaaaaaaaaaaaaaaaaaaaaaaaaaaaaaaaaaaaaaaaaaaaaaaaaaaaaaaaaaaaaaaaaaaaaaaaaaaaaaaaaaaaaaaaaaaaaaaaaaaaaaaaaaaaaaaaaaaaaaaaaaaaaaaaaaaaaaaaaaaaaaaaaaaaaaaaaaaaaaaaaaaaaaaaaaaaaaaaaaaaaaaaaaaaaaaaaaaaaaaaaaaaaaaaaaaaaaaaaaaaaaaa…	PILEUP2=aaaaaaaaaaaaaagaaaaaaaaaaaaaaaaaaaaaaaaaaaaaaaaaaaaaaaaaaaaaaaaaaaaaaaaaaaaaaaaaaaaaaaaaaaaaaaaaaaaaaaaaaaaaaaaaaaaaaaaaaaaaaaaaaaaaaaaaaaaaaaaagaaaaaaaaaaaaaaaaaaaaaaaaaaaaaaaaaaaaaaaaaaaaaaaaaaaaaaaaaaaaaaaaaaaaaaaaaaaaagaaagggaaaaaaaaaaaaaaaaaaaaaaaaaaaaaaaaaaaaaaaaaaaaaaaaaaaaaaaaaaaaaaaaaaaaaaaaaaaaaaaaaaaaaaaaaaaaaaaaaaaaaaaaaaaaaaaaaaaaaaaaaaaaaaaagaaaaaaaaaaaaaaaaaaaaaaaaaaaaaaaaa…
chrUn	27210236	.	C	T	56.1	PASS	TYPE=somatic_SNV	965	664	0	0.057	LN=1	PILEUP1=CCCCCCCCCCCCCCCCCCCCCCCCCCCCCCCCCCCCCCCCCCCCCCCCCCCCCCCCCCCCCCCCCCCCCCCCCCCCCCCCCCCCCCCCCCCCCCCCCCCCCCCCCCCCCCCCCCCCCCCCCCCCCCCCCCCCCCCCCCCCCCCCCCCCCCCCCCCCCCCCCCCCCCCCCCCCCCCCCCCCCCCCCCCCCCCCCCCCCCCCCCCCCCCCCCCCCCCCCCCCCCCCCCCCCCCCCCCCCCCCCCCCCCCCCCCCCCCCCCCCCCCCCCCCCCCCCCCCCCCCCCCCCCCCCCCCCCCCCCCCCCCCCCCCCCCCCCCCCCCCCCCCCCCCCCCCCCCCCCCCCCCCCCCCCCCCCCCCCCCCCCCCCCCCCCCCCCCCCCCCCCCCCCCCCCC…	PILEUP2=CCCCCCCCCCCCCCCCCCCCCCCCCCCCCCCCCCCCCCCCCCCTCCTTCTCTTTCCCCCCCCCCCCCCCCTCCCCCCCCCCCCCCCCCCCCCCCCCCCCCCCCCCCCCCCCCCCCCCCCCCCCCCCCCCCCCCCCCCCCCCCCCCCCCCCCCCCCCCTCCCTCCCCCCCTCTTCCCTTCCCTCCCCCCCTTCTCCCCTTCCCCCTCCCCCCCCCCTCCCCCCCCCCTCCCCCCCCCCCCCCCCCCCCCCCCCCCCCCCCCCCCCCCCCCCCCCCCCCCCCCCCCCCCCCCCCCCCCCCCCCCCCCCCCCCCCCCCCCCCCCCCCCCCCCCCCCCCCCCCCCCCCCCCCCCCCCCCCCCCCCCCCCCCCCCCCCCCCCCCCCCCCCCCCCCC…
chrUn	27788600	.	A	G	56.1	PASS	TYPE=somatic_SNV	995	956	0	0.069	LN=1	PILEUP1=aaaaaaaaaaaaaaaaaaaaaaaaaaaaaaaaaaaaaaaaaaaaaaaaaaaaaaaaaaaaaaaaaaaaaaaaaaaaaaaaaaaaaaaaaaaaaaaaaaaaaaaaaaaaaaaaaaaaaaaaaaaaaaaaaaaaaaaaaaaaaaaaaaaaaaaaaaaaaaaaaaaaaaaaaaaaaaaaaaaaaaaaaaaaaaaaaaaaaaaaaaaaaaaaaaaaaaaaaaaaaaaaaaaaaaaaaaaaaaaaaaaaaaaaaaaaaaaaaaaaaaaaaaaaaaaaaaaaaaaaaaaaaaaaaaaaaaaaaaaaaaaaaaaaaaaaaaaaaaaaaaaaaaaaaaaaaaaaaaaaaaaaaaaaaaaaaaaaaaaaaaaaaaaaaaaaaaaaaaaaaaaaaaaaaaa…	PILEUP2=aaaaaaagaaaagaaaaaaaaaagaaaaaaaaagaaaagaaaagaaaagaaaaaaagaaaaaaaaaaaagaaaaagagggaaaaaaaaagaagaaaaaaaaaaaaaaaaaaaaaaaagaaaaaagaaaaaaaaaagaaaagaaaaaaaaaaaaaaaaaaaagaaaaaaggaaaaaagaaaaaaaaaaagaaaaaaagaaaaaagaaaaaaaaaaaagaaaaaaaaaaaaagaaaaaaaaaaaaagaaaaaaaagaaagaagaaaaagggaaaaagaagaaaaaaaaaaaagaaaaaaaaaaaaaaaaaaaaagaagaaaaaaaaaaaaaagaaaagaaaaaaaaaaaaaaaaaaaaaagaaaagaaaaaagaaaaaaaagaaaaaaaaaag…
chrUn	29369990	.	C	A	14.5	PASS	TYPE=somatic_SNV	726	590	0	0.025	LN=1	PILEUP1=CCCCCCCCCCCCCCCCCCCCCCCCCCCCCCCCCCCCCCCCCCCCCCCCCCCCCCCCCCCCCCCCCCCCCCCCCCCCCCCCCCCCCCCCCCCCCCCCCCCCCCCCCCCCCCCCCCCCCCCCCCCCCCCCCCCCCCCCCCCCCCCCCCCCCCCCCCCCCCCCCCCCCCCCCCCCCCCCCCCCCCCCCCCCCCCCCCCCCCCCCCCCCCCCCCCCCCCCCCCCCCCCCCCCCCCCCCCCCCCCCCCCCCCCCCCCCCCCCCCCCCCCCCCCCCCCCCCCCCCCCCCCCCCCCCCCCCCCCCCCCCCCCCCCCCCCCCCCCCCCCCCCCCCCCCCCCCCCCCCCCCCCCCCCCCCCCCCCCCCCCCCCCCCCCCCCCCCCCCCCCCCCCCCCCCC…	PILEUP2=CCCCCCCCCCCCCCCACCCCCCCCCCCCCCCCCCCCCCCCCCCCCCCCCACCCCCCCCCCCCCCCCCCCCCCCCCCCCCCCCCCCCCCCCCCAAAAACCCCCCCCCCCCCCCCCCCCCCCCCCCCCCCCCCCCCCCCCCCCCCCCCCCCCCCCCCACCCCCCCCCCCCCCCCCCCCCCCCCCCCCCCCCCCCCCCCCCCCCCCCCCCCCCCCCCCCCCCCCCCCCCCCCCCCCCCCCCCCCCCCCCCCCCCCCCCCCCCCCCCCCCCCCCCCCCCCCACCCCCCCCCCCCCCCCCCCCCCCCCCCCCCCCCCCCCCCCCCCCCCCCCCCCCCCCCCCCCCCCCCCCCCCCCCCCCCCCCCCCCCCCCCCCCCCCCCCCCCCCCCCCCCCCC…
chrUn	31695720	.	G	T	23.6	PASS	TYPE=somatic_SNV	990	988	0	0.021	LN=1	PILEUP1=ggggggggggggggggggggggggggggggggggggggggggggggggggggggggggggggggggggggggggggggggggggggggggggggggggggggggggggggggggggggggggggggggggggggggggggggggggggggggggggggggggggggggggggggggggggggggggggggggggggggggggggggggggggggggggggggggggggggggggggggggggggggggggggggggggggggggggggggggggggggggggggggggggggggggggggggggggggggggggggggggggggggggggggggggggggggggggggggggggggggggggggggggggggggggggggggggggggggg…	PILEUP2=ggggggggggggggggggggggggggggggggggggggggggggggggggggggggggggggggggggggggggggggggggggggggggggggggggtgggggggggggggggggggggggggggggtgggggggggggggggggggggggggggggggggggggtggggggggggggggggggggggtgtggggggtgggggggggggggggggggggggggtgggggggggggggggggggggggggggggggggggggggggggggggggggggggggggggggggggggggtggggggggggggggggggggggggggggggggggggggggggggggggggggggggggggggggggtgggggggtggggggggggggggggggg…
chrUn	31840611	.	C	G	15.7	PASS	TYPE=somatic_SNV	957	956	0	0.02	LN=1	PILEUP1=CCCCCCCCCCCCCCCCCCCCCCCCCCCCCCCCCCCCCCCCCCCCCCCCCCCCCCCCCCCCCCCCCCCCCCCCCCCCCCCCCCCCCCCCCCCCCCCCCCCCCCCCCCCCCCCCCCCCCCCCCCCCCCCCCCCCCCCCCCCCCCCCCCCCCCCCCCCCCCCCCCCCCCCCCCCCCCCCCCCCCCCCCCCCCCCCCCCCCCCCCCCCCCCCCCCCCCCCCCCCCCCCCCCCCCCCCCCCCCCCCCCCCCCCCCCCCCCCCCCCCCCCCCCCCCCCCCCCCCCCCCCCCCCCCCCCCCCCCCCCCCCCCCCCCCCCCCCCCCCCCCCCCCCCCCCCCCCCCCCCCCCCCCCCCCCCCCCCCCCCCCCCCCCCCCCCCCCCCCCCCCCCCCCCCCC…	PILEUP2=CCCCCCCGCCCCCCCCCCCCCCCCCCCCCCGCGCCCGCCGGCCCCCCCCCCCCCCCCCCCCCCCCCCCCCCCCCCCCCCCCCCCCCCCCCCCCCCCCCCCCCCCCCCCCCCCCCCCGCCGCCCCCCCCCCCCCCCCCCCCCCCCCCCCCCCCCCCCCCCCCCCCCCCCCCCCCCCCCCGCCCCCCCCCCCCCCCCCCCCCCCCCCCCCCCCCCGCCCCCCCCCCCCCCGCCCCCCCCCCCCCCGCCCCCCCCCCCCCCCCCCCCCCCCCCCCCCCCCCCCCCCCCCCCCCCCCCCCCCCCCCCCCCCCCCCCCCCCCCCCCCCCGCCCCCCCCCCCCCCCCCCCCCCCCCCCCCCCCCCCCCCCCCCCCCCCCCCCCCCCCCCCCCCCCCC…
chrUn	32636965	syd-2	G	A	56.1	PASS	TYPE=somatic_SNV	1000	658	0	0.074	LN=1	PILEUP1=GGGGGGGGGGGGGGGGGGGGGGGGGGGGGGGGGGGGGGGGGGGGGGGGGGGGGGGGGGGGGGGGGGGGGGGGGGGGGGGGGGGGGGGGGGGGGGGGGGGGGGGGGGGGGGGGGGGGGGGGGGGGGGGGGGGGGGGGGGGGGGGGGGGGGGGGGGGGGGGGGGGGGGGGGGGGGGGGGGGGGGGGGGGGGGGGGGGGGGGGGGGGGGGGGGGGGGGGGGGGGGGGGGGGGGGGGGGGGGGGGGGGGGGGGGGGGGGGGGGGGGGGGGGGGGGGGGGGGGGGGGGGGGGGGGGGGGGGGGGGGGGGGGGGGGGGGGGGGGGGGGGGGGGGGGGGGGGGGGGGGGGGGGGGGGGGGGGGGGGGGGGGGGGGGGGGGGGGGGGGGGGGGGGGGGG…	PILEUP2=GGGGGGGGGGGGGAGGGGAGGGGGGGGGAAAGGGAGGGGGAAAGAGGGAAGGGGGGGGGGGGGGGGGGGGGGGGGGGGGGGGGGGGGGGGGGGGGGGGGGGGGGGGGGGGGGGGGGGGGGGGGGGGGGGGGGGGGGGGGGGGGGGGGGGGGGAAGGGGGGGGAGGGGGGGGGGGGGGGGGGGGGGGGGGGAGGGGGGAGGGGGAGGGGAGGGGGGGGGGGGGGAGGGGGGGGGGGGGGGGGGGGGGGGGGGGGGGGGGGGGAAGGGGGGGGGGGGGGGGGGGGGGGGGGGGGGGGGGGGGGGGGGGGGGGGGGGGGGGGGGGGGGGGGAGGGGGGGGGGGGAGGGGGGGGGGGGGGGGGGGGGGGGGGAGGGGGGGGGGGGAAGAGAGGAA…
chrUn	32785909	.	A	G	36.4	PASS	TYPE=somatic_SNV	1000	998	0	0.024	LN=1	PILEUP1=aaaaaaaaaaaaaaaaaaaaaaaaaaaaaaaaaaaaaaaaaaaaaaaaaaaaaaaaaaaaaaaaaaaaaaaaaaaaaaaaaaaaaaaaaaaaaaaaaaaaaaaaaaaaaaaaaaaaaaaaaaaaaaaaaaaaaaaaaaaaaaaaaaaaaaaaaaaaaaaaaaaaaaaaaaaaaaaaaaaaaaaaaaaaaaaaaaaaaaaaaaaaaaaaaaaaaaaaaaaaaaaaaaaaaaaaaaaaaaaaaaaaaaaaaaaaaaaaaaaaaaaaaaaaaaaaaaaaaaaaaaaaaaaaaaaaaaaaaaaaaaaaaaaaaaaaaaaaaaaaaaaaaaaaaaaaaaaaaaaaaaaaaaaaaaaaaaaaaaaaaaaaaaaaaaaaaaaaaaaaaaaaaaaaaaa…	PILEUP2=aaaaaagaaaaaaaaaaaaaaaaaaaaaagaaaaaaaaaaaaaaaaaaaaaaaaaaaaaaaaaaaaaaaaaaaaaaaagaaaaaaaaaaaaaaaaaagaaaaaaaaaaaaaaaaaaaaaaaaaaaaaaaaagaaaaaaaaaaaaaaaaaagaaaaaaaaaaaaaaaaaaaaaaaaaaaaaaaaaaaaaaaaaaaaaaaaaaaaaaaaaaaaaaaaaaaaaaaaaaaaaaaaaaaaaaaaaaaaaaaaaaaaaaaaaaaaaaaaaaaaaaaaaaaaaaaaaaaaaaaaaaaaaaaaaaaaaaaaaaaaaaaaaaaaaaaaaaaaaaaaaaaaaaaaaaaaaaaaaaaaaaaaaaaaaaaaaagaaaaaaaagaaaaaaaaagaaaaaaaaaa…
chrUn	33788183	.	C	T	46.3	PASS	TYPE=somatic_SNV	962	957	0	0.027	LN=1	PILEUP1=ccccccccccccccccccccccccccccccccccccccccccccccccccccccccccccccccccccccccccccccccccccccccccccccccccccccccccccccccccccccccccccccccccccccccccccccccccccccccccccccccccccccccccccccccccccccccccccccccccccccccccccccccccccccccccccccccccccccccccccccccccccccccccccccccccccccccccccccccccccccccccccccccccccccccccccccccccccccccccccccccccccccccccccccccccccccccccccccccccccccccccccccccccccccccccccccccccccccc…	PILEUP2=ccccttcccccccccctcccccccctccccccccccccccccccccccccccccccccccccccccctcccccccctccccccccccccccccccctcccctccccccccccccccccctcccccccccccccccccccccctcccccccccctcccccccccccccccccccccccccccccccccccccccccccccccccccccccccccccccccccccccccccccccccctccccccccccccccccccccccctccccccccccccccccccccccccccccccccccccccccccccctcccccccccccccctcccctcccccctcccccctcccccccccccccccccccccccccctcccccccctccccctcccccccc…
chrUn	34216684	.	G	A	55.9	PASS	TYPE=somatic_SNV	896	702	0	0.044	LN=1	PILEUP1=ggggggggggggggggggggggggggggggggggggggggggggggggggggggggggggggggggggggggggggggggggggggggggggggggggggggggggggggggggggggggggggggggggggggggggggggggggggggggggggggggggggggggggggggggggggggggggggggggggggggggggggggggggggggggggggggggggggggggggggggggggggggggggggggggggggggggggggggggggggggggggggggggggggggggggggggggggggggggggggggggggggggggggggggggggggggggggggggggggggggggggggggggggggggggggggggggggggggg…	PILEUP2=ggggggggggggggggggggggggggggggggggggggggggggagggggggggggggggggggggggggggggggggggggggggggggggggggggggggggggggggggggggggggggggggggggggggggagggggggggggggggggggggggggggggggggggggggggggggggggggggggggggggggggggggggggggggggggggggggggggggggggggggggggggggggggggggggggggggggggggggggggggggggggggggggaaaagaaagaagaagagaaagggggggggggggagggggggggggggggggggggggggggggggaggggggagggggggggggagggggggggggggggggg…
chrUn	34371639	.	G	A	55.8	PASS	TYPE=somatic_SNV	995	995	0	0.031	LN=1	PILEUP1=GGGGGGGGGGGGGGGGGGGGGGGGGGGGGGGGGGGGGGGGGGGGGGGGGGGGGGGGGGGGGGGGGGGGGGGGGGGGGGGGGGGGGGGGGGGGGGGGGGGGGGGGGGGGGGGGGGGGGGGGGGGGGGGGGGGGGGGGGGGGGGGGGGGGGGGGGGGGGGGGGGGGGGGGGGGGGGGGGGGGGGGGGGGGGGGGGGGGGGGGGGGGGGGGGGGGGGGGGGGGGGGGGGGGGGGGGGGGGGGGGGGGGGGGGGGGGGGGGGGGGGGGGGGGGGGGGGGGGGGGGGGGGGGGGGGGGGGGGGGGGGGGGGGGGGGGGGGGGGGGGGGGGGGGGGGGGGGGGGGGGGGGGGGGGGGGGGGGGGGGGGGGGGGGGGGGGGGGGGGGGGGGGGGGGGG…	PILEUP2=GGGGGGAGGGGGGGGGGGGGGGGGGGGGGGGGGGGGGGGGGGGGAGGGGGGGGGGGGGGGAGGGGGGGGGGGGGGGGGGGGGGGGGGGAGGGGGGGGGGGGGGGGGGGGGGGGGGAGGGGGGGGGGGGGGGGGGGGGGGGGGGGAGGGGGGGGGAGGGGGGGGGGGGGGGGGGGGGGGGGGAGGGGGGGGGGGGGGGGGGGGGGGGGGGGGGGGGGGGGGGGGGGGGAAGGGGGGGGGGGGGGGAGGGGGGGGGGGGGGGGGGGAAAGAGGGGGGGGGGGGGGGGGGGGGGGGGGGGGGGGGGGGGGGGGGGGGGGGGGGGGGGGGGGGGGGGGGGGGGGGGGGGGAGGGGGGGGGGGGGGGGGGGGGGGGGGGGGGGGGGGGGGGGGGGG…
chrUn	36713192	.	C	A	10.4	PASS	TYPE=somatic_SNV	998	999	0	0.018	LN=1	PILEUP1=CCCCCCCCCCCCCCCCCCCCCCCCCCCCCCCCCCCCCCCCCCCCCCCCCCCCCCCCCCCCCCCCCCCCCCCCCCCCCCCCCCCCCCCCCCCCCCCCCCCCCCCCCCCCCCCCCCCCCCCCCCCCCCCCCCCCCCCCCCCCCCCCCCCCCCCCCCCCCCCCCCCCCCCCCCCCCCCCCCCCCCCCCCCCCCCCCCCCCCCCCCCCCCCCCCCCCCCCCCCCCCCCCCCCCCCCCCCCCCCCCCCCCCCCCCCCCCCCCCCCCCCCCCCCCCCCCCCCCCCCCCCCCCCCCCCCCCCCCCCCCCCCCCCCCCCCCCCCCCCCCCCCCCCCCCCCCCCCCCCCCCCCCCCCCCCCCCCCCCCCCCCCCCCCCCCCCCCCCCCCCCCCCCCCCCC…	PILEUP2=CCCCCCCCCCCCCCTCCCCCCCCCCCCCCCCCCCCCCCCCCCCCCCCCCCCCCCCCCCCCCCCCCCCCCCCCCCCCCCCCCCCCCCCCCCCCCCCCCCCCCCCCCCCCCCCCCCCCCCCCCCCCCCCCCCCCCCCCCCCCCCCCCCCCCCCCCCCCCCCCCCCCCCCCCCCCCCCCCCCCCCCCCCCCCCCCCCCCCCCCCCCCCCCCCCCCCCCCCCCCCCCCCCCCCCCCCCCCCCCCCCCCCCCCCCCCCCCCCCCCCCCCCCCCCCCCCCCCCCCCCCCCCCCCCCCCCCCCCCCCCCCCCCCCCCCCCCCCCCCCCCCCCCCCCCCCCCCCCCCCCCCCCCCCCCCCCCCCCCCCCCCCCCCCCCCCCCCCCCCCCCCCCCCCCCC…
chrUn	37259396	.	T	A	55.8	PASS	TYPE=somatic_SNV	999	998	0	0.031	LN=1	PILEUP1=TTTTTTTTTTTTTTTTTTTTTTTTTTTTTTTTTTTTTTTTTTTTTTTTTTTTTTTTTTTTTTTTTTTTTTTTTTTTTTTTTTTTTTTTTTTTTTTTTTTTTTTTTTTTTTTTTTTTTTTTTTTTTTTTTTTTTTTTTTTTTTTTTTTTTTTTTTTTTTTTTTTTTTTTTTTTTTTTTTTTTTTTTTTTTTTTTTTTTTTTTTTTTTTTTTTTTTTTTTTTTTTTTTTTTTTTTTTTTTTTTTTTTTTTTTTTTTTTTTTTTTTTTTTTTTTTTTTTTTTTTTTTTTTTTTTTTTTTTTTTTTTTTTTTTTTTTTTTTTTTTTTTTTTTTTTTTTTTTTTTTTTTTTTTTTTTTTTTTTTTTTTTTTTTTTTTTTTTTTTTTTTTTTTTTTT…	PILEUP2=TTTTTTTTTTTTTATTTTTTTTTTTATTTTTTTTTTTTTTTTTTTTTTTTTTTTTTTTTTTTTTTTTTTTTTTTTTTTTTTTTTTTTTTTTTTTTTTTTTTTTTTTTTTTTTTTTTTTTTTTTTTTTTTTTTATTTTTTTTTTTTTTTTTTTTTTTTTTTTTTTTTTTTTTTTTTTTTTTTTTTTTTTATTTTTTTTTTTTTATTTTTTTTTTTTTTTTTTTTTTTTTTTTTTTTTTTTTTTTTTTTTTTTTTTTTTTTTTTTTTTTTTTTTTTTTTTTTTTTTTTTTTTTTTTTTTTTTTTTTTTTTTTTTTTTTTTTTTTTTTTTTTTTTTTTTTTTTTATTTTTTTTTTATTTTTTTATTTTTTTTTTTTTTTTTTTTTATTTTTTTT…
chrUn	37824052	.	T	G	56.1	PASS	TYPE=somatic_SNV	999	998	0	0.045	LN=1	PILEUP1=TTTTTTTTTTTTTTTTTTTTTTTTTTTTTTTTTTTTTTTTTTTTTTTTTTTTTTTTTTTTTTTTTTTTTTTTTTTTTTTTTTTTTTTTTTTTTTTTTTTTTTTTTTTTTTTTTTTTTTTTTTTTTTTTTTTTTTTTTTTTTTTTTTTTTTTTTTTTTTTTTTTTTTTTTTTTTTTTTTTTTTTTTTTTTTTTTTTTTTTTTTTTTTTTTTTTTTTTTTTTTTTTTTTTTTTTTTTTTTTTTTTTTTTTTTTTTTTTTTTTTTTTTTTTTTTTTTTTTTTTTTTTTTTTTTTTTTTTTTTTTTTTTTTTTTTTTTTTTTTTTTTTTTTTTTTTTTTTTTTTTTTTTTTTTTTTTTTTTTTTTTTTTTTTTTTTTTTTTTTTTTTTTTTTTTT…	PILEUP2=TTTTTTTTTTGTTTTTTTTTTTTTTTTTTTTTGTTTTTTTTTTTTTTTTTTTTTTTTTTTTTTTTTTTTTTTTTTTTTTTTTTTTTTTTTTTTTTTTTTTTTTTTTTTTTTTTTTTTTTTTTTTTTTTTTTTGTTTTTTTGTTTTTTTTTTTTTTTTTTTTTTTTTTTTTTTTTTTTTTTTTTTTTTTTTTGTTTTTTTTTTTTTTTTTTTTTTTTTGTTTTTTTTTTTTTTTTTTTTTTTTTTTTTTTTTTTTTTTTTTTTTTTTTTTTTTTTTTTTTTTTTTTTTTTTTTTTTTTTTTTTTTTTTTTTTTTTTTTGTTTTTGTTTTTTTTTTTTTTTTTTTTTTTTTTTTTTGTTTTTTTTTTTTTTTTTTTTTTTTTTTTTTTTTTTT…
chrUn	40580224	.	T	A	23.2	PASS	TYPE=somatic_SNV	1000	1000	0	0.021	LN=1	PILEUP1=ttttttttttttttttttttttttttttttttttttttttttttttttttttttttttttttttttttttttttttttttttttttttttttttttttttttttttttttttttttttttttttttttttttttttttttttttttttttttttttttttttttttttttttttttttttttttttttttttttttttttttttttttttttttttttttttttttttttttttttttttttttttttttttttttttttttttttttttttttttttttttttttttttttttttttttttttttttttttttttttttttttttttttttttttttttttttttttttttttttttttttttttttttttttttttttttttttttttt…	PILEUP2=atttttttttttttttttttttttttttttttttttttttttttttttttttttttttttttttttttttttttttttttttttttttttttttttttttttttttattttttttttttttttttttttttttttttttttttttttttttttttttttttttttttttttttttttttttttttatttttttattttttttttttttttttttttttttttttttttttttttttttttttttttttttttttttttttttttttttttttttttttttttttttttttttttttttttttttttttttttttttttttttttttttttttttttttttttttttttttttttttttttttttttatttttttttttttttttttttttt…
chrUn	40580253	.	T	G	23.3	PASS	TYPE=somatic_SNV	1000	998	0	0.021	LN=1	PILEUP1=ttttttttttttttttttttttttttttttttttttttttttttttttttttttttttttttttttttttttttttttttttttttttttttttttttttttttttttttttttttttttttttttttttttttttttttttttttttttttttttttttttttttttttttttttttttttttttttttttttttttttttttttttttttttttttttttttttttttttttttttttttttttttttttttttttttttttttttttttttttttttttttttttttttttttttttttttttttttttttttttttttttttttttttttttttttttttttttttttttttttttttttttttttttttttttttttttttttttt…	PILEUP2=gttttttttttttttttttttttttttttttttttttttttttttttttttttttttttttgtttttttttttttttttttttttttttttttttttgttttttttttttttttttttttttttttttttttttttttttttttttttttttttttttttttttttttttttttttttttttttttttttttttttttttttttttttttttttttgtttttttttttttttttttttttttttttttttttttttttttgttttttttttttttttttttttttttttttttttttttgttttttttttttttttttttgtttttttttttttttttttttgttttttgttttttttttttgtttttttttttttttttttttttttttt…
chrUn	40979989	.	A	G	56.1	PASS	TYPE=somatic_SNV	999	999	0	0.033	LN=1	PILEUP1=AAAAAAAAAAAAAAAAAAAAAAAAAAAAAAAAAAAAAAAAAAAAAAAAAAAAAAAAAAAAAAAAAAAAAAAAAAAAAAAAAAAAAAAAAAAAAAAAAAAAAAAAAAAAAAAAAAAAAAAAAAAAAAAAAAAAAAAAAAAAAAAAAAAAAAAAAAAAAAAAAAAAAAAAAAAAAAAAAAAAAAAAAAAAAAAAAAAAAAAAAAAAAAAAAAAAAAAAAAAAAAAAAAAAAAAAAAAAAAAAAAAAAAAAAAAAAAAAAAAAAAAAAAAAAAAAAAAAAAAAAAAAAAAAAAAAAAAAAAAAAAAAAAAAAAAAAAAAAAAAAAAAAAAAAAAAAAAAAAAAAAAAAAAAAAAAAAAAAAAAAAAAAAAAAAAAAAAAAAAAAAAAAAAAAAA…	PILEUP2=AAAAAAAAAAAAAAAAAAAAAAAAAAAAAAAAGAAAAAAAAAAAAAAGAAAAAAAAAAAAAAAAAAAAAAAAAAAAAAAAAAAAAAAAAAAAAAAAAAAAAAAAAAAAAAAAAAAAAAAAAAGAAAAAAAAAAAAAAAAAAAAAAAAAAAAAAAAAAAAAAAAAAAAAAAAAAAAAAAAAAAAAAAAAAAAAAAAAAGAAAAAAAAAAAAAAAAAAAAAAAAAAAAAAAAAAAAAAAAAAAAAAAAAAAAAAAAAAAAAAAAAAAAAGAAAAAAAAAAAAAAAAAAAAAAAAAAAAAAAAAAAAAAAAAAAAAAAAAAAAAAAAAAAAGAAGAGAAAAAAAAAAAAAAAAAAAAAAAAAAGAAAGAAAAAAAAAAAGAAAAAAAAAAAAAA…
chrUn	50339868	.	G	T	44.4	PASS	TYPE=somatic_SNV	854	923	0	0.028	LN=1	PILEUP1=GGGGGGGGGGGGGGGGGGGGGGGGGGGGGGGGGGGGGGGGGGGGGGGGGGGGGGGGGGGGGGGGGGGGGGGGGGGGGGGGGGGGGGGGGGGGGGGGGGGGGGGGGGGGGGGGGGGGGGGGGGGGGGGGGGGGGGGGGGGGGGGGGGGGGGGGGGGGGGGGGGGGGGGGGGGGGGGGGGGGGGGGGGGGGGGGGGGGGGGGGGGGGGGGGGGGGGGGGGGGGGGGGGGGGGGGGGGGGGGGGGGGGGGGGGGGGGGGGGGGGGGGGGGGGGGGGGGGGGGGGGGGGGGGGGGGGGGGGGGGGGGGGGGGGGGGGGGGGGGGGGGGGGGGGGGGGGGGGGGGGGGGGGGGGGGGGGGGGGGGGGGGGGGGGGGGGGGGGGGGGGGGGGGGGGG…	PILEUP2=GGGGGGGGGGGGGGGGGGGGGGGGGGGGGGGGGGGGGGGGGGGGGGGGGGGGGGGGGGGGGGGGGGGGGGGGGGTGGGGGGGTGGGGGGGGGGGGGGGGGGGGGGGGGGGGGGGGGGGGGGGGGGGGGGGGGGGGGGGGGGGGGGGGGGGGGGGGGGGGGGGGGGGGGGGGGGGGGGGGGGGGGGGGGGGGGGGGGGGGGGGGGGGGGGGGGGGGGGGGGGGGGGGGGGGGGGGGGGGGGGGGGGGGGGGGGGGGGGGGGGGGGGGGGGGGGGGGGGGGGGGGGGGGGGGGGGGGGGGGGGGGGGGGGGGGGGGGGGGGGGGGGGGGGGGGGGGGGGGGGGGGGGGGGGGGGGGGGGGGGGGGGGGGGGGGGGGGGGGGGGGGGGGGGGGG…
chrUn	50339900	.	A	C	54.7	PASS	TYPE=somatic_SNV	994	974	0	0.03	LN=1	PILEUP1=TTTTTTTTTTTTTTTTTTTTTTTTTTTTTTTTTTTTTTTTTTTTTTTTTTTTTTTTTTTTTTTTTTTTTTTTTTTTTTTTTTTTTTTTTTTTTTTTTTTTTTTTTTTTTTTTTTTTTTTTTTTTTTTTTTTTTTTTTTTTTTTTTTTTTTTTTTTTTTTTTTTTTTTTTTTTTTTTTTTTTTTTTTTTTTTTTTTTTTTTTTTTTTTTTTTTTTTTTTTTTTTTTTTTTTTTTTTTTTTTTTTTTTTTTTTTTTTTTTTTTTTTTTTTTTTTTTTTTTTTTTTTTTTTTTTTTTTTTTTTTTTTTTTTTTTTTTTTTTTTTTTTTTTTTTTTTTTTTTTTTTTTTTTTTTTTTTTTTTTTTTTTTTTTTTTTTTTTTTTTTTTTTTTTTTT…	PILEUP2=TTTTTTTTTTTTTTTTTTTTTTTTTTTTTTTTTTTTTTTTTTTTTTTTTTTTTTTTTTTTTTTTTTTTTTTTTTTTTTTTTTTTTTTTTTTTTTTTTTTTTTTTTTTTTTTTTTTTTTTTTTTTTTTTTTTTTTTTTTTTTTTTTTTTTTTTTTTTTTTTTTCTTTTTTTTTTTTTTTTTTTTTTTTTTTTTTTTTTTTTTTTTTTCTTTTTTTTTTTCCTTTCCTTTTTTTTTTTTTTCCTCTTTTTTTTTTTTTTTTTTTTTTTTTTTTTTTTTTTTTTTTTTTTTTTTTTTTTTTTTTTTTTTTTTTTTTTTTTTTTTTTTTTTTTTTTTTTTTTTTTTTTTTTTTTTTTTTTTTTTTTTTTTTTTTTCTCTTTTTTTTTTTTTTTTT…
chrUn	50339906	.	A	G	52.9	PASS	TYPE=somatic_SNV	994	974	0	0.029	LN=1	PILEUP1=AAAAAAAAAAAAAAAAAAAAAAAAAAAAAAAAAAAAAAAAAAAAAAAAAAAAAAAAAAAAAAAAAAAAAAAAAAAAAAAAAAAAAAAAAAAAAAAAAAAAAAAAAAAAAAAAAAAAAAAAAAAAAAAAAAAAAAAAAAAAAAAAAAAAAAAAAAAAAAAAAAAAAAAAAAAAAAAAAAAAAAAAAAAAAAAAAAAAAAAAAAAAAAAAAAAAAAAAAAAAAAAAAAAAAAAAAAAAAAAAAAAAAAAAAAAAAAAAAAAAAAAAAAAAAAAAAAAAAAAAAAAAAAAAAAAAAAAAAAAAAAAAAAAAAAAAAAAAAAAAAAAAAAAAAAAAAAAAAAAAAAAAAAAAAAAAAAAAAAAAAAAAAAAAAAAAAAAAAAAAAAAAAAAAAAA…	PILEUP2=AAAAAAAAAAAAAAAAAAAAAAAAAAAAAAAAAAAAAAAAAAAAAAAAAAAAAAAAAAAAAAAAAAAAAAAAAAAAAAAAAAAAAAAAAAAAAAAAAAAAAAAAAAAAAAAAAAAAAAAAAAAAAAAAAAAAAAAAAAAAAAAAAAAAAAAAAAAAAAAGAAAAAAAAAAAAAAAAAAAAAAAAAAAAAAAAAAAAAAAAAAAGAAAAAAAAAAAGGAAAGAAAAAAAAAAAAAAGGAGAAAAAAAAAAAAAAAAAAAAAAAAAAAAAAAAAAAAAAAAAAAAAAAAAAAAAAAAAAAAAAAAAAAAAAAAAAAAAAAAAAAAAAAAAAAAAAAAAAAAAAAAAAAAAAAAAAAAAAAAAAAAAAGAGAAAAAAAAAAAAAAAAAAAAAAA…
chrUn	50595561	.	T	C	40.9	PASS	TYPE=somatic_SNV	991	989	0	0.025	LN=1	PILEUP1=TTTTTTTTTTTTTTTTTTTTTTTTTTTTTTTTTTTTTTTTTTTTTTTTTTTTTTTTTTTTTTTTTTTTTTTTTTTTTTTTTTTTTTTTTTTTTTTTTTTTTTTTTTTTTTTTTTTTTTTTTTTTTTTTTTTTTTTTTTTTTTTTTTTTTTTTTTTTTTTTTTTTTTTTTTTTTTTTTTTTTTTTTTTTTTTTTTTTTTTTTTTTTTTTTTTTTTTTTTTTTTTTTTTTTTTTTTTTTTTTTTTTTTTTTTTTTTTTTTTTTTTTTTTTTTTTTTTTTTTTTTTTTTTTTTTTTTTTTTTTTTTTTTTTTTTTTTTTTTTTTTTTTTTTTTTTTTTTTTTTTTTTTTTTTTTTTTTTTTTTTTTTTTTTTTTTTTTTTTTTTTTTTTTTTTT…	PILEUP2=TTTTTTTTTTTTTTTTTTTTTTTTTTTTTTTTTTTTTTTTTTTTTTTTTTTTTTTTTTTTTTTTTCTTTTTTTTTTTTTTTTTTTTTTTTCTTTTTTTTTTTTTCTTTTTTTTTTTTTTTTTCTCTTTTTTTTTTTTTTTTTTCTCTTTTTTTTTTTTTTTTTTTTTTTTTTTTTTTTTTTTTTTTTTTTTTTTTTTTTTTTTTTTTTTTTTTTTTTTTTTTTTTTTTTTTTTTTTTTTTTTTTTTTTTTTTTTCTTTTTTTTTTTTTTTTTTTTTTTTTTTTTTTTTTTTTTTTTTTTTTTTTTTTTTTTTTTTTTTTTTTTTTTTTTTTTTTTTTTTTTTTTTTTTTTTTTTTTTTTTTTTTTTTTTTTTTTTTTTTTTTTTTTTTTTT…
chrUn	50595562	.	G	A	45.1	PASS	TYPE=somatic_SNV	991	989	0	0.026	LN=1	PILEUP1=GGGGGGGGGGGGGGGGGGGGGGGGGGGGGGGGGGGGGGGGGGGGGGGGGGGGGGGGGGGGGGGGGGGGGGGGGGGGGGGGGGGGGGGGGGGGGGGGGGGGGGGGGGGGGGGGGGGGGGGGGGGGGGGGGGGGGGGGGGGGGGGGGGGGGGGGGGGGGGGGGGGGGGGGGGGGGGGGGGGGGGGGGGGGGGGGGGGGGGGGGGGGGGGGGGGGGGGGGGGGGGGGGGGGGGGGGGGGGGGGGGGGGGGGGGGGGGGGGGGGGGGGGGGGGGGGGGGGGGGGGGGGGGGGGGGGGGGGGGGGGGGGGGGGGGGGGGGGGGGGGGGGGGGGGGGGGGGGGGGGGGGGGGGGGGGGGGGGGGGGGGGGGGGGGGGGGGGGGGGGGGGGGGGGGGG…	PILEUP2=GGGGGGGGGGGGGGGGGGGGGGGGGGGGGGGGGGGGGGGGGGGGGGGGGGGGGGGGGGGGGGGGGAGGGGGGGGGGGGGGGGGGGGGGGGAGGGGGGGGGGGGGAGGGGGGGGGGGGGGGGGAGAGGGGGGGGGGGGGGGGGGAGAGGGGGGGGGGGGGGGGGGGGGGGGGGGGGGGGGGGGGGGGGGGGGGGGGGGGGGGGGGGGGGGGGGGGGGGGGGGGGGGGGGGGGGGGGGGGGGGGGGGGGGGGGGGGAGGGGGGGGGGGGGGGGGGGGGGGGGGGGGGGGGGGGGGGGGGGGGGGGGGGGGGGGGGGGGGGGGGGGGGGGGGGGGGGGGGGGGGGGGGGGGGGGGGGGGGGGGGGGGGGGGGGGGGGGGGGGGGGGGGGGGGGG…
chrUn	54661136	.	T	A	55.7	PASS	TYPE=somatic_SNV	979	945	0	0.032	LN=1	PILEUP1=TTTTTTTTTTTTTTTTTTTTTTTTTTTTTTTTTTTTTTTTTTTTTTTTTTTTTTTTTTTTTTTTTTTTTTTTTTTTTTTTTTTTTTTTTTTTTTTTTTTTTTTTTTTTTTTTTTTTTTTTTTTTTTTTTTTTTTTTTTTTTTTTTTTTTTTTTTTTTTTTTTTTTTTTTTTTTTTTTTTTTTTTTTTTTTTTTTTTTTTTTTTTTTTTTTTTTTTTTTTTTTTTTTTTTTTTTTTTTTTTTTTTTTTTTTTTTTTTTTTTTTTTTTTTTTTTTTTTTTTTTTTTTTTTTTTTTTTTTTTTTTTTTTTTTTTTTTTTTTTTTTTTTTTTTTTTTTTTTTTTTTTTTTTTTTTTTTTTTTTTTTTTTTTTTTTTTTTTTTTTTTTTTTTTTTT…	PILEUP2=TTTTTTTTTTTTTTTTTTTTTTTTTTTTTTTTTTTTTTTTTTTTTTTTTTTTTTTTTTTTTTTTTTTTTTTTTTTTTTTTTTTTTTTTTTTTTTTTTTTTTTTTTTTTTTTTTTTTTTTTTTTTTTTTTTTTTTTTTTTTTTTTTTTTTTTTTTTTATTTTTTATTTATTTTTTTTTTTTTTTTTTTTTTTTTTTTTTTTTTTTTTTTTTTTTTTTTTTTTTTTTTTTTTTTTTTTTTTTTTTTTTTTTTTTTTTTTTTTTTTTTTTTTTTTTTTTTTTTTTTTTTTTTTTTTTTTTTTTTTTTTTTTTTTTTTTTTTTTATTTTTTTTTTTTTTTTTTTTTTTTATTTTTTTTTTTTTTTTTTTTTTTTTTTTTATTTTTTTTTTTTTTT…
chrUn	55497237	.	T	C	56	PASS	TYPE=somatic_SNV	916	638	0	0.047	LN=1	PILEUP1=TTTTTTTTTTTTTTTTTTTTTTTTTTTTTTTTTTTTTTTTTTTTTTTTTTTTTTTTTTTTTTTTTTTTTTTTTTTTTTTTTTTTTTTTTTTTTTTTTTTTTTTTTTTTTTTTTTTTTTTTTTTTTTTTTTTTTTTTTTTTTTTTTTTTTTTTTTTTTTTTTTTTTTTTTTTTTTTTTTTTTTTTTTTTTTTTTTTTTTTTTTTTTTTTTTTTTTTTTTTTTTTTTTTTTTTTTTTTTTTTTTTTTTTTTTTTTTTTTTTTTTTTTTTTTTTTTTTTTTTTTTTTTTTTTTTTTTTTTTTTTTTTTTTTTTTTTTTTTTTTTTTTTTTTTTTTTTTTTTTTTTTTTTTTTTTTTTTTTTTTTTTTTTTTTTTTTTTTTTTTTTTTTTTTTTT…	PILEUP2=TTTTTTTTTTTTTTTCTTTTTTTTTTTTTTTTTTTTCTTTTTTTTTTTTTTTTTTTTCTTTTTTTTTTTTTTTTTTTTTTTTTTTTTTTTTTTTTTTTTTTTTTTTTTTTTTTTTTTTTTTTTTTTTTTTTTTTTTTTTTTTTTTTTTTTTTTTTTTTTTTTTTTTTTTTTTTTTTTTTTTTTTTTTTTTTTTTTTTTTTTTTTTTTTTTTTTTTTTTTTTTTCTTCCTTCTTTTTTTTTTCTTTTTTTCTCTTTTTTTCTTTTCTTTTTTTTTTTTTTTTTTTTTTTTTTCCCTCCCCCCTTTTTTTTTTTTTTTTTTTTTTTTTTTTTTTTTTTTTTTTTTTTTTTTTTTTTTTTTTTTTTTTCTTTTTTTTTTTTTTTTTTTTTTTCT…
chrUn	55497238	.	A	C	56	PASS	TYPE=somatic_SNV	919	674	0	0.053	LN=1	PILEUP1=AAAAAAAAAAAAAAAAAAAAAAAAAAAAAAAAAAAAAAAAAAAAAAAAAAAAAAAAAAAAAAAAAAAAAAAAAAAAAAAAAAAAAAAAAAAAAAAAAAAAAAAAAAAAAAAAAAAAAAAAAAAAAAAAAAAAAAAAAAAAAAAAAAAAAAAAAAAAAAAAAAAAAAAAAAAAAAAAAAAAAAAAAAAAAAAAAAAAAAAAAAAAAAAAAAAAAAAAAAAAAAAAAAAAAAAAAAAAAAAAAAAAAAAAAAAAAAAAAAAAAAAAAAAAAAAAAAAAAAAAAAAAAAAAAAAAAAAAAAAAAAAAAAAAAAAAAAAAAAAAAAAAAAAAAAAAAAAAAAAAAAAAAAAAAAAAAAAAAAAAAAAAAAAAAAAAAAAAAAAAAAAAAAAAAAA…	PILEUP2=AAAAAAAAAAAAAAACAAAAAAAAAAAAAAAAAAAACAAAAAAAAAAAAAAAAAAAACAAAAAAAAAAAAAAAAAAAAAAAAAAAAAAAAAAAAAAAAAAAAAAAAAAAAAAAAAAAAAAAAAAAAAAAAAAAAAAAAAAAAAAAAAAAAAAAAAAAAAAAAAAAAAAAAAAAAAAAAAAAAAAAAAAAAAAAAAAAAAAAAAAAAAAAAAAAAAAAAAAAAACAACCAACAAAAAAAAAACAAAAAAACACAAAAAAACAAAACAAAAAAAAAAAAAAAAAAAAAAAAAACCCACCCCCCAAAAAAAAAAAAAAAAAAAAAAAAAAAAAAAAAAAAAAAAAAAAAAAAAAAAAAAAAAAAAAAACAAAAAAAAAAAAAAAAAAAAAAACA…
chrUn	56504711	.	C	A	55.8	PASS	TYPE=somatic_SNV	836	889	0	0.047	LN=1	PILEUP1=CCCCCCCCCCCCCCCCCCCCCCCCCCCCCCCCCCCCCCCCCCCCCCCCCCCCCCCCCCCCCCCCCCCCCCCCCCCCCCCCCCCCCCCCCCCCCCCCCCCCCCCCCCCCCCCCCCCCCCCCCCCCCCCCCCCCCCCCCCCCCCCCCCCCCCCCCCCCCCCCCCCCCCCCCCCCCCCCCCCCCCCCCCCCCCCCCCCCCCCCCCCCCCCCCCCCCCCCCCCCCCCCCCCCCCCCCCCCCCCCCCCCCCCCCCCCCCCCCCCCCCCCCCCCCCCCCCCCCCCCCCCCCCCCCCCCCCCCCCCCCCCCCCCCCCCCCCCCCCCCCCCCCCCCCCCCCCCCCCCCCCCCCCCCCCCCCCCCCCCCCCCCCCCCCCCCCCCCCCCCCCCCCCCCCCC…	PILEUP2=CCCCCCCCCCCCCCCCCCCCCCCCCCCCCCCCCCCCCCCCCCCCCCCCCCCCCCCCCCCCCCCCCCCCCCCCCCCCCCCCCCCCCCCCCCCCCCCCCACCCCCCCCCCCCCCCCCCCCCCCCCCCCCCCCCCCCCCCCCCCCCCCCCCCCCCCCCCCCCCCCCCCCCCCCCCCCCCCCCCCCCCCCCCCCCCCCCCCCCCCCCCCCCCCCCCCCCCCCCCCCCCCCCCCCCCCCCCCCCCCCCCCCCCCCCCCCCCCCCCCCCCCCCCCCCCCCCCCCCCCCCCCCCCCCCCCCCCCCCCCCCCCCCCCCCCCCCCCCCCCCCCCCCCCCCCCCCCCCCCCCCCCAAACCCACCCCACCCAACCACCCCCCCCCCCCCCCCCCCCCCCCCC…
chrUn	56740171	.	A	G	56	PASS	TYPE=somatic_SNV	929	966	0	0.034	LN=1	PILEUP1=AAAAAAAAAAAAAAAAAACAAAAAAAAAACAACAACAAAACCAAACCACAAAAAACAAAACACCACCCCAACCACACAAACAACACACCCAAACAAAAAAAAAAAAACAACCACCAAAACAAACAAAAAACACCACAAACCAACACCAAAAAAAAACACAACCCAAAAACACACAAAACCAACACACACAAAAAAAAAAAAAAAAAACCAAACCAAAAAAAAAAAAACAAAAAAAACAACCAACAACAAAACCACCAAAAAAACACCAACAAAAACCCCAAAACACAAACCACAACACCACAAAAACAAAACCAAACCACAACCAAAACAAAAAACCCAAAACAAAAAAAAACCAAAACAAAAAAACAAAAAAACCAAACAAACAACACAA…	PILEUP2=AAAAAAAAAAAAAAAACAAAGAAAAAAAAAAAAAAAAAAAAAAAGACCAAAAAAACAACCAAACAAGAACAACAAAACACACCACAAACAAAAACCACCACAACCACAAAAAAACCAAAAAAAAACCAAGGAAAAAAACAACAAAAAAAACAAAACACAAAAAAAAACACACAAAAACCCACACCACCACCAAACCCAAAAAAAAAACAACGCCACAAAAAAACACCAACCAAAACAAGCACCAAAAAACAAAACAAACAAACCAAACCACACACCACAAAAAACACACAAAAAAAAAAAACAAAACAACAACAACCAACAAAAACAAAAAAAACAAAACAAAAACCACAAGAGACCACAAGACAAGCAACAAGAAAAAAAACAACAAAAC…
chrUn	57295585	.	A	C	55.9	PASS	TYPE=somatic_SNV	892	646	0	0.104	LN=1	PILEUP1=AAAAAAAAAAAAAAAAAAAAAAAAAAAAAAAAAAAAAAAAAAAAAAAAAAAAAAAAAAAAAAAAAAAAAAAAAAAAAAAAAAAAAAAAAAAAAAAAAAAAAAAAAAAAAAAAAAAAAAAAAAAAAAAAAAAAAAAAAAAAAAAAAAAAAAAAAAAAAAAAAAAAAAAAAAAAAAAAAAAAAAAAAAAAAAAAAAAAAAAAAAAAAAAAAAAAAAAAAAAAAAAAAAAAAAAAAAAAAAAAAAAAAAAAAAAAAAAAAAAAAAAAAAAAAAAAAAAAAAAAAAAAAAAAAAAAAAAAAAAAAAAAAAAAAAAAAAAAAAAAAAAAAAAAAAAAAAAAAAAAAAAAAAAAAAAAAAAAAAAAAAAAAAAAAAAAAAAAAAAAAAAAAAAAAAA…	PILEUP2=AAAAAAAAAAAAAAAAAAAAAAAAAAACAAAAAAAAAAACCAAAAAAACCCAAAAACAAAAAAAAAAAAAAAAAAAAAAAAAAAAAAAAAAAAAAAAAAAAAAAAAAAAAAAAAAAAACAAACAAAAAAAAACAAAAAAAAAAAAAAAAAAAAACAAAAAAAAAAAAAAAAAACAAAAAAAAAAAAAAAAAAAAAAAAAAAAAAAAAAAAAACCCAACAAACAAAAAACACACAAACAAAAAACAAAAAAAAAAAAAAAAAAAAAAAAAAAAAAAAAAAAAAAAAAAAAAAAAAAAAAAAAAAAAAAAAAAAAAAAAAAACAAAACAAACCAAACCAAAAACCAAAAAAAAAAAAACAAAAAAAAAAAAAAAAAACAAAAAACAACAACAA…
chrUn	57298813	catp-8 (Atpase13A1)	A	T	55.5	PASS	TYPE=somatic_SNV	729	694	0	0.066	LN=1	PILEUP1=aaaaaaaaaaaaaaaaaaaaaaaaaaaaaaaaaaaaaaaaaaaaaaaaaaaaaaaaaaaaaaaaaaaaaaaaaaaaaaaaaaaaaaaaaaaaaaaaaaaaaaaaaaaaaaaaaaaaaaaaaaaaaaaaaaaaaaaaaaaaaaaaaaaaaaaaaaaaaaaaaaaaaaaaaaaaaaaaaaaaaaaaaaaaaaaaaaaaaaaaaaaaaaaaaaaaaaaaaaaaaaaaaaaaaaaaaaaaaaaaaaaaaaaaaaaaaaaaaaaaaaaaaaaaaaaaaaaaaaaaaaaaaaaaaaaaaaaaaaaaaaaaaaaaaaaaaaaaaaaaaaaaaaaaaaaaaaaaaaaaaaaaaaaaaaaaaaaaaaaaaaaaaaaaaaaaaaaaaaaaaaaaaaaaaaa…	PILEUP2=aaaaaaaaaaaaaaaaaaaaaaaaaaaaaaaataaaaaaaaaaaataaaaaaaaaaaaaaaaaaaaaaaaaaaaaaaaaaaaaaaaaaaaaaaaaaaaaaaataaaaaaaaaaaaaaaaataataaaaaaaaaaaaaaaaaaacaaaaaaaaaaaaaaaaaaaaaaaaaaaaaataaaaaataaataaaaaaaaaataaaaaaaaataaaaaaataaaaaaaaaaaaaaaaaaaaaaaaataaaaaaaaaaaaaaaaaaaaaaaataataaaaaaaaaaaaaaaatataaaaaaaaaaaaaaaaaaaataaaaaaaaaaaaaaaaaaaaaaaaataaaaaaaataaaaaaaaaaaaaaaaaaaaaaaaaaaaaaaaataaaaaaaaaaaaa…
chrUn	59628906	.	A	G	17.8	PASS	TYPE=somatic_SNV	977	856	0	0.021	LN=1	PILEUP1=AAAAAAAAAAAAAAAAAAAAAAAAAAAAAAAAAAAAAAAAAAAAAAAAAAAAAAAAAAAAAAAAAAAAAAAAAAAAAAAAAAAAAAAAAAAAAAAAAAAAAAAAAAAAAAAAAAAAAAAAAAAAAAAAAAAAAAAAAAAAAAAAAAAAAAAAAAAAAAAAAAAAAAAAAAAAAAAAAAAAAAAAAAAAAAAAAAAAAAAAAAAAAAAAAAAAAAAAAAAAAAAAAAAAAAAAAAAAAAAAAAAAAAAAAAAAAAAAAAAAAAAAAAAAAAAAAAAAAAAAAAAAAAAAAAAAAAAAAAAAAAAAAAAAAAAAAAAAAAAAAAAAAAAAAAAAAAAAAAAAAAAAAAAAAAAAAAAAAAAAAAAAAAAAAAAAAAAAAAAAAAAAAAAAAAA…	PILEUP2=AAAAAAAAAAAAAAAAAAAAAAAAAAAAAAAAAAAAAAAAAAAAAAAAAAAAAAAAAAAAAAAAAAAAAAAAAAAAAAAAAAAAAAAAAAAAAAAAAAAAAAAAAAGAAAAAAAAAAAAAAAAAAAAGAAAAAAAAAAAAAAAAAAAAAAAAAAAAAAAAAAAAAAAAAAAAAAAAAAAAAAAAAAAAAAAAAAAAAAAAAAAAAAAAAAAAAAAAAAAAAAAAGAAAAGAAAAAAAAAGGAAAAAAAAGAAAAAAAAAAAAAAAAAAAAAAAAAAAAAAAAAAAAAAAAAAAAAAAAAAAAAAAAAAAAAAAAAAAAAAAAAAAAAAAAAAAAAAAAAAAAAAAAGAGAAAAAAAAAAAAAAAAAAAAAAAAAAAAAAAAAAAAAAAAAA…
chrUn	60148462	.	G	T	56	PASS	TYPE=somatic_SNV	952	937	0	0.035	LN=1	PILEUP1=GGGGGGGGGGGGGGGGGGGGGGGGGGGGGGGGGGGGGGGGGGGGGGGGGGGGGGGGGGGGGGGGGGGGGGGGGGGGGGGGGGGGGGGGGGGGGGGGGGGGGGGGGGGGGGGGGGGGGGGGGGGGGGGGGGGGGGGGGGGGGGGGGGGGGGGGGGGGGGGGGGGGGGGGGGGGGGGGGGGGGGGGGGGGGGGGGGGGGGGGGGGGGGGGGGGGGGGGGGGGGGGGGGGGGGGGGGGGGGGGGGGGGGGGGGGGGGGGGGGGGGGGGGGGGGGGGGGGGGGGGGGGGGGGGGGGGGGGGGGGGGGGGGGGGGGGGGGGGGGGGGGGGGGGGGGGGGGGGGGGGGGGGGGGGGGGGGGGGGGGGGGGGGGGGGGGGGGGGGGGGGGGGGGGGGG…	PILEUP2=GGGGGGGGGGGGGGGGGGGGGGGGGGGGGGGGGGGGGGGGGGGGGGGGGGGGGGGGGGGGGGGGGGGGGGGGGGGGGGGGGGGGGGGGGGGGGGGGGGGGGGGGGGGGGGGGGGGGGGGGGGGGGGGGGGGGGGGGGGGGTGGGGGGGGGGGGGGGGGGGGGGGGGGGGGGGGGGGGGGGGGGGGGGGGGGGGGGGGGGGGGGGGGGGGGGGGGGGGGGGGTGGGGGGGGGGGGGGGGGGGGGGGGGGGGGGGGGGGGGGGGGGGGGGGGGGGGGGGGGGGGGGGGGGGGGGGGGGGGGGGGGGGGGGGGGGGGGGGGTGGGTGGGGGGGGGGGGGGGGGGGGGGGGGGGGGGGGGGGGGGGGTGGGGGGGGGGGGGGGGGGGGGGTGTGG…
chrUn	60148468	.	T	G	56	PASS	TYPE=somatic_SNV	954	939	0	0.035	LN=1	PILEUP1=TTTTTTTTTTTTTTTTTTTTTTTTTTTTTTTTTTTTTTTTTTTTTTTTTTTTTTTTTTTTTTTTTTTTTTTTTTTTTTTTTTTTTTTTTTTTTTTTTTTTTTTTTTTTTTTTTTTTTTTTTTTTTTTTTTTTTTTTTTTTTTTTTTTTTTTTTTTTTTTTTTTTTTTTTTTTTTTTTTTTTTTTTTTTTTTTTTTTTTTTTTTTTTTTTTTTTTTTTTTTTTTTTTTTTTTTTTTTTTTTTTTTTTTTTTTTTTTTTTTTTTTTTTTTTTTTTTTTTTTTTTTTTTTTTTTTTTTTTTTTTTTTTTTTTTTTTTTTTTTTTTTTTTTTTTTTTTTTTTTTTTTTTTTTTTTTTTTTTTTTTTTTTTTTTTTTTTTTTTTTTTTTTTTTTTT…	PILEUP2=TTTTTTTTTTTTTTTTTTTTTTTTTTTTTTTTTTTTTTTTTTTTTATTTTTTTTTTTTTTTTTTTTTTTTTTTTTTTTTTTTTTTTTTTTTTTTTTTTTTTTTTTTTTTTTTTTTTTTTTTTTTTTTTTTTTTTTTTTTTGTTTTTTTTTTTTTTTTTTTTTTTTTTTTTTTTTTTTTTTTTTTTTTTTTTTTTTTTTTTTTTTTTTTTTTTTTTTTTTTGTTTTTTTTTTTTTTTTTTTTTTTTTTTTTTTTTTTTTTTTTTTTTTTTTTTTTTTTTTTTTTTTTTTTTTTTTTTTTTTTTTTTTTTTTTTTTTTGTTTGTTTTTTTTTTTTTTTTTTTTTTTTTTTTTTTTTTTTTTTTGTTTTTTTTTTTTTTTTTTTTTTGTGTTGT…
chrUn	60639794	.	G	A	55.2	PASS	TYPE=somatic_SNV	998	999	0	0.03	LN=1	PILEUP1=ggggggggggggggggggggggggggggggggggggggggggggggggggggggggggggggggggggggggggggggggggggggggggggggggggggggggggggggggggggggggggggggggggggggggggggggggggggggggggggggggggggggggggggggggggggggggggggggggggggggggggggggggggggggggggggggggggggggggggggggggggggggggggggggggggggggggggggggggggggggggggggggggggggggggggggggggggggggggggggggggggggggggggggggggggggggggggggggggggggggggggggggggggggggggggggggggggggggg…	PILEUP2=gggggggggggggggggggggggggggggggggggggggggggggggggggggggggggggggggggggggggggggggggggaggagggggggggggggggaggggggggggggggagggggggggggggggggggggggaggggggggggggggggggaggggggggggggggggagggggggggggggggggggggggggggagggggggggggggggaggggggggggggggggggggggggggggggggggagggggggggggggggggggggggggggggggggggggggggggggggggggggggggggggagggggggggggaggggggggggggggggggggaggggggggggggggggggggggggggggggggggggggg…
chrUn	60639828	.	A	G	56.1	PASS	TYPE=somatic_SNV	996	998	0	0.035	LN=1	PILEUP1=aaaaaaaaaaaaaaaaaaaaaaaaaaaaaaaaaaaaaaaaaaaaaaaaaaaaaaaaaaaaaaaaaaaaaaaaaaaaaaaaaaaaaaaaaaaaaaaaaaaaaaaaaaaaaaaaaaaaaaaaaaaaaaaaaaaaaaaaaaaaaaaaaaaaaaaaaaaaaaaaaaaaaaaaaaaaaaaaaaaaaaaaaaaaaaaaaaaaaaaaaaaaaaaaaaaaaaaaaaaaaaaaaaaaaaaaaaaaaaaaaaaaaaaaaaaaaaaaaaaaaaaaaaaaaaaaaaaaaaaaaaaaaaaaaaaaaaaaaaaaaaaaaaaaaaaaaaaaaaaaaaaaaaaaaaaaaaaaaaaaaaaaaaaaaaaaaaaaaaaaaaaaaaaaaaaaaaaaaaaaaaaaaaaaaaa…	PILEUP2=aaaaaaaaaaaaaaaaaaaaaaaaaaaaaaaaaaaaaaaaaaaaaaaaaaaaaaaaaaaaaaaaaaaaagaagaaaaaaaaaaaaaaagaaaaaaaaaaaaaagaaaaaaaaaaaaaaaaaaaaaagaaaaaaaaaaaaaaaagaaaaaaaaaaaaaaaagaaaaaaaaaaaaaaaaaaaaaaaaaagaaaaaaaaaaaaaagaaaaaaaaaaaaaaaaaaaaaaaaaaaaaaaaagaaaaaaaaaaaaaaaaaaaaaaaaaaaaaaaaaaaaaaaaaaaaaaaaaaaaaaaaaaaagaaaaaaaaaagaaaaaaaaaaaaaaaaaaaagaaaaaaaaaaaaaaaaaaaaaaaaaaaaaaaaaaaaaaaaagaaaaaaaaaaaaaaaaaaa…
chrUn	64187999	.	C	T	49.2	PASS	TYPE=somatic_SNV	913	837	0	0.03	LN=1	PILEUP1=ccccccccccccccccccccccccccccccccccccccccccccccccccccccccccccccccccccccccccccccccccccccccccccccccccccccccccccccccccccccccccccccccccccccccccccccccccccccccccccccccccccccccccccccccccccccccccccccccccccccccccccccccccccccccccccccccccccccccccccccccccccccccccccccccccccccccccccccccccccccccccccccccccccccccccccccccccccccccccccccccccccccccccccccccccccccccccccccccccccccccccccccccccccccccccccccccccccccc…	PILEUP2=cccccccccccccccccccccccccccccccccccccccccccccccccccccctccccccccccccccccccccccccccccccccccccccccccccccccccccccccctcccccccccccccccctcccccccctcccccccccccccccccccccccccccctccccccccccccccccctccccccccccccccccccccccccctcccccccccttccccccccccccccccctcccccccccccccccccccctcccccccccccccccccccccccccccccccccccccccccccccccccccccccccccccccccccctcccccccccccccccccccctcccccccccctcccccccccccccccccccccccccccc…
chrUn	64188000	.	T	A	32.3	PASS	TYPE=somatic_SNV	725	680	0	0.029	LN=1	PILEUP1=ttttttttttttttttttttttttttttttttttttttttttttttttttttttttttttttttttttttttttttttttttttttttttttttttttttttttttttttttttttttttttttttttttttttttttttttttttttttttttttttttttttttttttttttttttttttttttttttttttttttttttttttttttttttttttttttttttttttttttttttttttttttttttttttttttttttttttttttttttttttttttttttttttttttttttttttttttttttttttttttttttttttttttttttttttttttttttttttttttttttttttttttttttttttttttttttttttttttt…	PILEUP2=ttttttttttttttttttttttttttttttttttttttttttttttttttttttatttttttttttttttttttttttttttttttttttttttttttttttttttttttttattttttttttttttttattttttttattttttttttttttttttttttttttttatttttttttttttttttatttttttttttttttttttttttttatttttttttaatttttttttttttttttttttttttttttttttttttttttttattttttttttttttttttttttttttttttttttattttttttttttttttattttttttattttttttttttttttttttatttttttttttttttttattttttttttttttttttttttta…
chrUn	66206647	.	C	A	56	PASS	TYPE=somatic_SNV	960	827	0	0.036	LN=1	PILEUP1=CCCCCCCCCCCCCCCCCCCCCCCCCCCCCCCCCCCCCCCCCCCCCCCCCCCCCCCCCCCCCCCCCCCCCCCCCCCCCCCCCCCCCCCCCCCCCCCCCCCCCCCCCCCCCCCCCCCCCCCCCCCCCCCCCCCCCCCCCCCCCCCCCCCCCCCCCCCCCCCCCCCCCCCCCCCCCCCCCCCCCCCCCCCCCCCCCCCCCCCCCCCCCCCCCCCCCCCCCCCCCCCCCCCCCCCCCCCCCCCCCCCCCCCCCCCCCCCCCCCCCCCCCCCCCCCCCCCCCCCCCCCCCCCCCCCCCCCCCCCCCCCCCCCCCCCCCCCCCCCCCCCCCCCCCCCCCCCCCCCCCCCCCCCCCCCCCCCCCCCCCCCCCCCCCCCCCCCCCCCCCCCCCCCCCCC…	PILEUP2=CCCCCCCCCCCCCCCCCCCCCCCCCCCCCCCCCCCCCCCCCCCCCCCCCCCCCCCCCCCCCCCCCCCCCCCCCCCCCCCCCCCCCCCCCCCCCCCCCCCCCCCCCCCCCCCCCCCCCCCCCCCCCCCCCCCCCCCCCCCCCCCCCCCCCCCCCCCCCCCCCCCCCCCCCCCCCCACCCCCCCCCCCCCCCCCCCCCCCCCCCCCCCCCCCCCCCCCCCCCCCCCCCCCCCCCCACCCCCCCACACCCCCCCCCCCCCCCCCACCCCCCCCCCCCCACCCCCCCCCCACCCCCCCCCCCCCCCCCCCCCACACCCCCCCCCCCCCCCCCCCCCCCACCCCCCACCACCCCCCCCCACCCCCCCCCAACCCCCCCCCCACCCCCCCCCCCCCC…
chrUn	67265999	.	G	A	55.5	PASS	TYPE=somatic_SNV	911	964	0	0.032	LN=1	PILEUP1=ggggggggggggggggggggggggggggggggggggggggggggggggggggggggggggggggggggggggggggggggggggggggggggggggggggggggggggggggggggggggggggggggggggggggggggggggggggggggggggggggggggggggggggggggggggggggggggggggggggggggggggggggggggggggggggggggggggggggggggggggggggggggggggggggggggggggggggggggggggggggggggggggggggggggggggggggggggggggggggggggggggggggggggggggggggggggggggggggggggggggggggggggggggggggggggggggggggggg…	PILEUP2=gggggggggggggggggggaggggggggggggggaggggggggggggggggggggggggggggggggggggggggggggggaggggggggggggggagagaaggagggggagaaggaggggggagggaggggggggggggggggggggggggaggggggggggggggggggggggggaggggggagggaggggggggggggggggggggggggggaggggggggagggggggggggggggggggggggggggggggggggggggggggagggggggggggggggggggggggggggggggggggggggggggggggggggggggggggggggggggggggggggggggggggggggggggggggggggggggggggggggggggggggggg…
chrUn	67266018	.	T	C	23.3	PASS	TYPE=somatic_SNV	848	658	0	0.026	LN=1	PILEUP1=ttttttttttttttttttttttttttttttttttttttttttttttttttttttttttttttttttttttttttttttttttttttttttttttttttttttttttttttttttttttttttttttttttttttttttttttttttttttttttttttttttttttttttttttttttttttttttttttttttttttttttttttttttttttttttttttttttttttttttttttttttttttttttttttttttttttttttttttttttttttttttttttttttttttttttttttttttttttttttttttttttttttttttttttttttttttttttttttttttttttttttttttttttttttttttttttttttttttt…	PILEUP2=tttctttctttttttttttttttttttttttcttttttttttttttttttttttttcttttttctttcttttttttttttttttttttttttcttttttttctttttttttttttttttttttttttttttttttttttttttttcttttttttttttttttttttttttttttttttttttttttttttttttttttttttttttttttttttttttttttttttttttttttttttttttttttttttttttttttttttttttttttttttttttttttttttttttttttttttttcttttttttttttttttttttttttttttttttctttttttttttttttttcttttttttttttttctttttttttttttttttttctttt…
chrUn	67266020	.	G	A	18.4	PASS	TYPE=somatic_SNV	837	649	0	0.025	LN=1	PILEUP1=ggggggggggggggggggggggggggggggggggggggggggggggggggggggggggggggggggggggggggggggggggggggggggggggggggggggggggggggggggggggggggggggggggggggggggggggggggggggggggggggggggggggggggggggggggggggggggggggggggggggggggggggggggggggggggggggggggggggggggggggggggggggggggggggggggggggggggggggggggggggggggggggggggggggggggggggggggggggggggggggggggggggggggggggggggggggggggggggggggggggggggggggggggggggggggggggggggggggg…	PILEUP2=gggagggagggggggggggggggggggggggggggggggggggggggggggggggaggggggagggaggggggggggggggggggggggggaggggggggaggggggggggggggggggggggggggggggggggggggggggaggggggggggggggggggggggggggggggggggggggggggggggggggggggggggggggggggggggggggggggggggggggggggggggggggggggggggggggggggggggggggggggggggggggggggggggggggggggggaggggggggggggggggggggggggggggggggagggggggggggggggggagggggggggggggagggggggggggggggggggaggggggggg…
chrUn	67266085	oac-2	C	T	56.1	PASS	TYPE=somatic_SNV	998	846	0	0.066	LN=1	PILEUP1=CCCCCCCCCCCCCCCCCCCCCCCCCCCCCCCCCCCCCCCCCCCCCCCCCCCCCCCCCCCCCCCCCCCCCCCCCCCCCCCCCCCCCCCCCCCCCCCCCCCCCCCCCCCCCCCCCCCCCCCCCCCCCCCCCCCCCCCCCCCCCCCCCCCCCCCCCCCCCCCCCCCCCCCCCCCCCCCCCCCCCCCCCCCCCCCCCCCCCCCCCCCCCCCCCCCCCCCCCCCCCCCCCCCCCCCCCCCCCCCCCCCCCCCCCCCCCCCCCCCCCCCCCCCCCCCCCCCCCCCCCCCCCCCCCCCCCCCCCCCCCCCCCCCCCCCCCCCCCCCCCCCCCCCCCCCCCCCCCCCCCCCCCCCCCCCCCCCCCCCCCCCCCCCCCCCCCCCCCCCCCCCCCCCCCCC…	PILEUP2=CCCCCCCCCCCCCCCCCCCCCCCCCCCCCCCCCCCCCCCCCCCCCCCCCCCCCCCCCCCCCCCCCCCCCCCCCCCCCCCCCCCCCCCCCCCCCCCCCCCCCCCCCCCCCCCCCCCTCCCCCCCCCCCCCCCCCCCCCCCCCTTTCTTTCCCTTCCCCTCCCCCCCCCCCCCCCCCCCCCCCCCCCCCCCCCCCCCCCCCCCCCCCCCCCCCCCCCCCCCCCCCCCCCCTTCCCCTCCTTCCCCCTCTTCCCCCCCCCCCTTCCCCCTTTCCCCCCTCCCCCCCCCCCCCCCCCCCCCCCCCCCCCCCCCCCCCCCCCCCCCCCCCCCCCCCCCCCCCCCCCCCCCCCCCCCCCCCCCCCCCCCCCCCCCCTCCCTCCTCCCCCCCCCCCTC…
chrUn	67266689	.	T	C	15	PASS	TYPE=somatic_SNV	985	605	0	0.023	LN=1	PILEUP1=ttttttttttttttttttttttttttttttttttttttttttttttttttttttttttttttttttttttttttttttttttttttttttttttttttttttttttttttttttttttttttttttttttttttttttttttttttttttttttttttttttttttttttttttttttttttttttttttttttttttttttttttttttttttttttttttttttttttttttttttttttttttttttttttttttttttttttttttttttttttttttttttttttttttttttttttttttttttttttttttttttttttttttttttttttttttttttttttttttttttttttttttttttttttttttttttttttttttt…	PILEUP2=tttttttttttctttttttttttttttttttctttttttttttttttttttttttttttttttttttttttttttttttttttttttttttttttttttttttttttttttttttttttttttttttttttttttttttttttttttttttttttttttttttttttttttttttttttttttttttttttttttttttttttttttttttttttttttttttttttttttttttttttttttttttttttttttttttttttttttttcttttttttttttttttttttcctttttttttttttttttttttttttctttttttttttttttttttttttttttttccttttttttttttcttttttttttttttttttttttttttttt…
chrUn	67492065	.	A	G	14.6	PASS	TYPE=somatic_SNV	999	999	0	0.019	LN=1	PILEUP1=aaaaaaaaaaaaaaaaaaaaaaaaaaaaaaaaaaaaaaaaaaaaaaaaaaaaaaaaaaaaaaaaaaaaaaaaaaaaaaaaaaaaaaaaaaaaaaaaaaaaaaaaaaaaaaaaaaaaaaaaaaaaaaaaaaaaaaaaaaaaaaaaaaaaaaaaaaaaaaaaaaaaaaaaaaaaaaaaaaaaaaaaaaaaaaaaaaaaaaaaaaaaaaaaaaaaaaaaaaaaaaaaaaaaaaaaaaaaaaaaaaaaaaaaaaaaaaaaaaaaaaaaaaaaaaaaaaaaaaaaaaaaaaaaaaaaaaaaaaaaaaaaaaaaaaaaaaaaaaaaaaaaaaaaaaaaaaaaaaaaaaaaaaaaaaaaaaaaaaaaaaaaaaaaaaaaaaaaaaaaaaaaaaaaaaa…	PILEUP2=aaaaaaaaaaaaagaaaaaaaaaaaaaaaaaaaaaaaaaaagaaaaaaaaaaaaaaaaaagaaaaaaaaaaaaaaaaaaaaaaaaaaaaaaaagaaaaaaaaaaaaaaaaaaaagaaaaaaaaaaaaaaaaaaaaaaaaaaaaaaaaaaaaaaaagaaaaaaaaaaaaaaaaaaaaaaaaaaaaaaaaaaaaaaaaaaaaaaaaaaaaaaaaaaaaaaaaaaaaaaaaaaaaaaaaaaaaaaaaaaaaaagaaaaaaaaaaaaaaaaaaaaaaaaaaaaaaaaaaaaaaaaaaaaaaaaaaaaaaaaaaaaaaaaaaaaaaaaaaaaaaaaaaaaaaaaaaaaaaaaaaaaaaaaaaaaaaaaaaaaaaaaaaaaaaaaaaaaaaaaaaaa…
chrUn	67492104	.	A	G	39.1	PASS	TYPE=somatic_SNV	851	881	0	0.027	LN=1	PILEUP1=aaaaaaaaaaaaaaaaaaaaaaaaaaaaaaaaaaaaaaaaaaaaaaaaaaaaaaaaaaaaaaaaaaaaaaaaaaaaaaaaaaaaaaaaaaaaaaaaaaaaaaaaaaaaaaaaaaaaaaaaaaaaaaaaaaaaaaaaaaaaaaaaaaaaaaaaaaaaaaaaaaaaaaaaaaaaaaaaaaaaaaaaaaaaaaaaaaaaaaaaaaaaaaaaaaaaaaaaaaaaaaaaaaaaaaaaaaaaaaaaaaaaaaaaaaaaaaaaaaaaaaaaaaaaaaaaaaaaaaaaaaaaaaaaaaaaaaaaaaaaaaaaaaaaaaaaaaaaaaaaaaaaaaaaaaaaaaaaaaaaaaaaaaaaaaaaaaaaaaaaaaaaaaaaaaaaaaaaaaaaaaaaaaaaaaa…	PILEUP2=aaaaaaaaaaaaaaaaaaaaaaaaaaaaaaaaaaaaaaaaaaaaaaaaaaaaaaaaaaaaaaaaaaaaaaaaaaaaaaaaaaaaaaaaaaaaaaaaaaaaaaaaaaaaaaaaaaaaaaaaaaaaaaaagaaaaaaaaaaaaaaaaaaaaaaaaaaaaaaaaaaaaaaaaaaaaaaaaaaaaaaaaaaaaaaaaaaaaaaaaaaaaaggaaaaaaaaaaaaaaaaaaaaaaaaagaaaaaaaaaaaaaaaaaaaaaaaaaaaaaaaaaaaaaaaaaaaaaaaaaaaaaaaaaaaaaaaaaaaaaaaaaaaagaaaaaaaagaaaagaagaaaaaaaaaaaaaaaaagaaaaaaaaaaaaaaaaaaaaaaaaaaaaaaaaaaaaaaaaaaaaa…
chrUn	67492174	.	A	G	56	PASS	TYPE=somatic_SNV	940	961	0	0.07	LN=1	PILEUP1=AAAAAAAAAAAAAAAAAAAAAAAAAAAAAAAAAAAAAAAAAAAAAAAAAAAAAAAAAAAAAAAAAAAAAAAAAAAAAAAAAAAAAAAAAAAAAAAAAAAAAAAAAAAAAAAAAAAAAAAAAAAAAAAAAAAAAAAAAAAAAAAAAAAAAAAAAAAAAAAAAAAAAAAAAAAAAAAAAAAAAAAAAAAAAAAAAAAAAAAAAAAAAAAAAAAAAAAAAAAAAAAAAAAAAAAAAAAAAAAAAAAAAAAAAAAAAAAAAAAAAAAAAAAAAAAAAAAAAAAAAAAAAAAAAAAAAAAAAAAAAAAAAAAAAAAAAAAAAAAAAAAAAAAAAAAAAAAAAAAAAAAAAAAAAAAAAAAAAAAAAAAAAAAAAAAAAAAAAAAAAAAAAAAAAAA…	PILEUP2=AAAAAAAAAAAAAAAAAAAAAAAAAAAAAAAAAAAAAAAAAAAAAAAAAAAAAAAAAAAAAAAAAAAAAAAAAAAAAAAAAAAAAAAAAGAAAAAAAGAAAAAAAAAAAAAAAAAGAAAGAAGAGAAAAAAAGGAAAAGAAAAGAAAGGAGAAAAAGAAAGAAAAAAAAGAAAAGAAAGGAAGAAAAAAAAAGAAAAAAAAAAAAAAAAAAAGAAAAAAAAGAAAAAAAAAAAAAAAAAGAAGAAAGGAAAAAAAGAAAAAAAAAAGAAAAAAAAAAAAAGAGAAAAGAAAAAAAAAAAAAAAAAAAAAAGAAAAGAAAAAAAAAAAAAGGAAAAGAAAAAGAAAAAAAAAAAAAAAAAAGAAAAAAAAAAAAAAAAAAAAAAAAAAAAAA…
chrUn	69231084	.	A	C	56.1	PASS	TYPE=somatic_SNV	990	979	0	0.055	LN=1	PILEUP1=aaaaaaaaaaaaaaaaaaaaaaaaaaaaaaaaaaaaaaaaaaaaaaaaaaaaaaaaaaaaaaaaaaaaaaaaaaaaaaaaaaaaaaaaaaaaaaaaaaaaaaaaaaaaaaaaaaaaaaaaaaaaaaaaaaaaaaaaaaaaaaaaaaaaaaaaaaaaaaaaaaaaaaaaaaaaaaaaaaaaaaaaaaaaaaaaaaaaaaaaaaaaaaaaaaaaaaaaaaaaaaaaaaaaaaaaaaaaaaaaaaaaaaaaaaaaaaaaaaaaaaaaaaaaaaaaaaaaaaaaaaaaaaaaaaaaaaaaaaaaaaaaaaaaaaaaaaaaaaaaaaaaaaaaaaaaaaaaaaaaaaaaaaaaaaaaaaaaaaaaaaaaaaaaaaaaaaaaaaaaaaaaaaaaaaa…	PILEUP2=aaacaaaaacaaaaaaaaaaaaaaaacaaaaaaaaaaaaaaaaaaaaaaaaaaaacaaaaaaaaaaaaaaaaaaaaaaacaaaaaaacaaaaaaaaaaaaaaaaaaaacaaaacaaaaaaaaaaaaaaaaaaaaaaaaaaacaaaaaaacaaaaacaaaaaaaaaaaaaaaaaaacaaaaaaaaacaaaacaaaaaacaaaaaaaaaaaaaaacaaaaaaaacaaaaaaaaaaaaaaaaaaaaaaaacaacaaaaaaaaaaaaaaaaaaaaacaaaaaaaaaaaaaaaaaaaaaaaaaaaaaaaaaaaaaaaaaaaacaaaaaaaaaaaacaaacaaaaaaaaaaaaacaaaaaaaaaaaaaaaaaaaaaaaaaaaaaaaaaaaaaaaaaa…
chrUn	69317353	.	A	G	55.9	PASS	TYPE=somatic_SNV	860	557	0	0.108	LN=1	PILEUP1=AAAAAAAAAAAAAAAAAAAAAAAAAAAAAAAAAAAAAAAAAAAAAAAAAAAAAAAAAAAAAAAAAAAAAAAAAAAAAAAAAAAAAAAAAAAAAAAAAAAAAAAAAAAAAAAAAAAAAAAAAAAAAAAAAAAAAAAAAAAAAAAAAAAAAAAAAAAAAAAAAAAAAAAAAAAAAAAAAAAAAAAAAAAAAAAAAAAAAAAAAAAAAAAAAAAAAAAAAAAAAAAAAAAAAAAAAAAAAAAAAAAAAAAAAAAAAAAAAAAAAAAAAAAAAAAAAAAAAAAAAAAAAAAAAAAAAAAAAAAAAAAAAAAAAAAAAAAAAAAAAAAAAAAAAAAAAAAAAAAAAAAAAAAAAAAAAAAAAAAAAAAAAAAAAAAAAAAAAAAAAAAAAAAAAAA…	PILEUP2=AAGAAAAAAAAAAAAAGGAAAAAAGAAAAAAAAAAAAAAGAAGAAAAAAAAAAAAAAAAAAAAAAAAAAAAAAAAAAAAAAAAAAAAAAAAAAAAAAAAAAAAAAAAAAAAAAAAAAGAGGGGGAGGGAAGAGGAGAGAAAAAAAAAAAAAAAAAAAAAAAAAAAAAAAAAAAAAAAAAAAAAAAAAAAAAAAAAAAAAAAAAAAGAAAAAAAAAAAAAAAAAAAAAAAAAAAAAAAAAAAAAAAAAAAAAAAAAAAAAAAAGAAAGAAAGAAAGGGAAGGAAAAAAAAAAAAAAAAAAAAAAAGAAGAAAGAGAAGAAAGAGAAAAAGGAAAAAAGAAAGAAAAAGAAAAAAAAGAAAAAAAAAAAAGGGAAAAAGAAAAAGAAAAAAAA…
chrUn	73091146	.	T	C	56.1	PASS	TYPE=somatic_SNV	985	996	0	0.037	LN=1	PILEUP1=ttttttttttttttttttttttttttttttttttttttttttttttttttttttttttttttttttttttttttttttttttttttttttttttttttttttttttttttttttttttttttttttttttttttttttttttttttttttttttttttttttttttttttttttttttttttttttttttttttttttttttttttttttttttttttttttttttttttttttttttttttttttttttttttttttttttttttttttttttttttttttttttttttttttttttttttttttttttttttttttttttttttttttttttttttttttttttttttttttttttttttttttttttttttttttttttttttttttt…	PILEUP2=tttttttttcttttttttttttttttctttttttttttttttttcttttttttttttttttttcttttttttttttttttttttttttttttttcttttttttttttttttttttttttttttttttttttttttttttttttttttttttttttttttttttttttcttttctttttttttttttcttttttttttttttttttttttttcttttttttttttttttttttttttttttttcttctttttcttttttttttttctttttttcttttttttttttttttttttttttttttttttttttttttttttttttttctttttttcttttttttttttttcttttttttcttttttttttttttttttttttttttttttttttt…
chrUn	73159504	.	A	G	17.8	PASS	TYPE=somatic_SNV	881	674	0	0.024	LN=1	PILEUP1=aaaaaaaaaaaaaaaaaaaaaaaaaaaaaaaaaaaaaaaaaaaaaaaaaaaaaaaaaaaaaaaaaaaaaaaaaaaaaaaaaaaaaaaaaaaaaaaaaaaaaaaaaaaaaaaaaaaaaaaaaaaaaaaaaaaaaaaaaaaaaaaaaaaaaaaaaaaaaaaaaaaaaaaaaaaaaaaaaaaaaaaaaaaaaaaaaaaaaaaaaaaaaaaaaaaaaaaaaaaaaaaaaaaaaaaaaaaaaaaaaaaaaaaaaaaaaaaaaaaaaaaaaaaaaaaaaaaaaaaaaaaaaaaaaaaaaaaaaaaaaaaaaaaaaaaaaaaaaaaaaaaaaaaaaaaaaaaaaaaaaaaaaaaaaaaaaaaaaaaaaaaaaaaaaaaaaaaaaaaaaaaaaaaaaaa…	PILEUP2=gaaaaaaagaaagaaaaaaaaaaaaaaaaaaaaaaaaaaaaaaaaaaaaaaaaaaaaaaaaaaaaaaaaaaaaaaaaaaaaaaaaaaaaaaaaaaaaaaaaaaaaaaaaaaaaaaaaaaaaaaaaaaaaaaaaaaaaaaaaaaaaaaaaggggggggaaagaaaaaaaaaaaaaaaaaaaaaaaaaaaaaaaaaaaaaaaaaaaaaaaaaaaaaaaaaaaaaaaaaaaaaaaaaaaaaaaaaaaaaaaaaaaaaaaaaaaaaaaaaaaaaaaaaaaaaaaaaaaaaaaaaaaaaaaaaaaaaaaaaaaaaaaaaaaaaaaaaaaaaaaaaaaaaaaaaaaaaaaaaaaaaaaaaaaaaaaaaaaaaaaaaaaaaaaaaaaaaaaaaaaaaa…
chrUn	74561274	.	G	A	14.5	PASS	TYPE=somatic_SNV	999	1000	0	0.019	LN=1	PILEUP1=ggggggggggggggggggggggggggggggggggggggggggggggggggggggggggggggggggggggggggggggggggggggggggggggggggggggggggggggggggggggggggggggggggggggggggggggggggggggggggggggggggggggggggggggggggggggggggggggggggggggggggggggggggggggggggggggggggggggggggggggggggggggggggggggggggggggggggggggggggggggggggggggggggggggggggggggggggggggggggggggggggggggggggggggggggggggggggggggggggggggggggggggggggggggggggggggggggggggg…	PILEUP2=gggggggggggggggggggggggggggggggggggggggggggggggggggggggggggggggggggggggggggggggggggggggggggggggggggggggggggggggggggggaggggggggggggggggggggggggggggggggggggggggggagggggggggggggggggggggggggggggaggggggggggggggggggggggggggagggggggaggggggggggggggggggggaggggggggggggggggggggggggggggggagggggggggggggggggggggggggggggggggggggggggggggggggggggggggggggggggggggggggggggagggggggggggggggaggggggggggggggggggg…
chrUn	74561282	.	T	A	18.9	PASS	TYPE=somatic_SNV	999	998	0	0.02	LN=1	PILEUP1=ttttttttttttttttttttttttttttttttttttttttttttttttttttttttttttttttttttttttttttttttttttttttttttttttttttttttttttttttttttttttttttttttttttttttttttttttttttttttttttttttttttttttttttttttttttttttttttttttttttttttttttttttttttttttttttttttttttttttttttttttttttttttttttttttttttttttttttttttttttttttttttttttttttttttttttttttttttttttttttttttttttttttttttttttttttttttttttttttttttttttttttttttttttttttttttttttttttttt…	PILEUP2=ttttttttttttttttttttttttttttttttttttttttttttttttttttttttttttttttttttttttttttttttttttttttttttttttttttttttttttttttttttatttttttttttttttttttttttttttttttttttttttttattttttttttttttttttttttttttttatttttttttttttttttttttttttatttttttatttttttttttttttttttatttttttttttttttttttttttttttatttttttttttttttttttttttttttttttttttttttttttttttttttttttttttttttttttttttttttttttttttttttttattttttttttttttttttttttttttttttt…
chrUn	74934676	.	T	C	35.2	PASS	TYPE=somatic_SNV	958	868	0	0.025	LN=1	PILEUP1=TTTTTTTTTTTTTTTTTTTTTTTTTTTTTTTTTTTTTTTTTTTTTTTTTTTTTTTTTTTTTTTTTTTTTTTTTTTTTTTTTTTTTTTTTTTTTTTTTTTTTTTTTTTTTTTTTTTTTTTTTTTTTTTTTTTTTTTTTTTTTTTTTTTTTTTTTTTTTTTTTTTTTTTTTTTTTTTTTTTTTTTTTTTTTTTTTTTTTTTTTTTTTTTTTTTTTTTTTTTTTTTTTTTTTTTTTTTTTTTTTTTTTTTTTTTTTTTTTTTTTTTTTTTTTTTTTTTTTTTTTTTTTTTTTTTTTTTTTTTTTTTTTTTTTTTTTTTTTTTTTTTTTTTTTTTTTTTTTTTTTTTTTTTTTTTTTTTTTTTTTTTTTTTTTTTTTTTTTTTTTTTTTTTTTTT…	PILEUP2=TTTTTTTTTTTTTTCTTTTTTTTTTTTTTTTTTTTTTTTTTTTTTTTTTTTTTTTTTTTTTTTTTTTTTTTTTTTTTTTTTTTTTTTTTTTTCTTTTTTTTTTTTTTTTTTTTTTTTTTTTTTTTTTTTTTTTTTTTTTTTTTTTTTTTTTTTTTTTTTTTTTTTTTTTTTTTTTTTTTTTTTTTTTTTTTTTTTTTTTTTTTTTTTTTTTTTTTTTTTTTTTTTTTTTTTTTTTTTTTTTTTTTTTTTTTTTTTTTTTTTTTTTTTTTTTTTTTTTTTTTTTTTTTTTTTTTTTTTTTTTTTTTTTTTTTTTTTTTTTTTTTTTTTTTTTTTTTTTTTTTTTTTTTTTTTTTTTTTTTTTTTTTTTTTTTTTTTTTTTTTTTTTTTTTTT…
chrUn	75005602	.	A	C	56	PASS	TYPE=somatic_SNV	915	875	0	0.042	LN=1	PILEUP1=aaaaaaaaaaaaaaaaaaaaaaaaaaaaaaaaaaaaaaaaaaaaaaaaaaaaaaaaaaaaaaaaaaaaaaaaaaaaaaaaaaaaaaaaaaaaaaaaaaaaaaaaaaaaaaaaaaaaaaaaaaaaaaaaaaaaaaaaaaaaaaaaaaaaaaaaaaaaaaaaaaaaaaaaaaaaaaaaaaaaaaaaaaaaaaaaaaaaaaaaaaaaaaaaaaaaaaaaaaaaaaaaaaaaaaaaaaaaaaaaaaaaaaaaaaaaaaaaaaaaaaaaaaaaaaaaaaaaaaaaaaaaaaaaaaaaaaaaaaaaaaaaaaaaaaaaaaaaaaaaaaaaaaaaaaaaaaaaaaaaaaaaaaaaaaaaaaaaaaaaaaaaaaaaaaaaaaaaaaaaaaaaaaaaaaa…	PILEUP2=caacccaaaacaccccacaacacaccaacccacccaaaaaaaaaaaaaaaaaaaaaaaaaaaaaaaaaaaaaaaaaaaaaaaaaaaaaaaaaaaaaaaaaaaaaaaaaaaaaaaaaaaaaaaaaaaaaaaaaaaaaaaaaaaaaaaaaaaaaaaaaaaaaaaaaaaaaaaaaaaaaaaaaaaaaaaaaaaaaaaaaaaaaaaaaaaaaaaaaaaaaaaaaaaaaaaaaaaaaaaaaaaaaaaaaaaaaaaaaaaaaaaaaaaaaaaaaaaaaaaaaaaaaaaaaaaaaaaaaaaaaaaaaaaaaaaaaaaaaaaaaaaaaaaaaaaaaaaaaaaaaaaaaaaaaaaaaaaaaaaaaaaaaaaaaaaaaaaaaaaaaaaaaaaaaaaaaaaa…
chrUn	75081048	.	A	G	56.1	PASS	TYPE=somatic_SNV	966	595	0	0.047	LN=1	PILEUP1=aaaaaaaaaaaaaaaaaaaaaaaaaaaaaaaaaaaaaaaaaaaaaaaaaaaaaaaaaaaaaaaaaaaaaaaaaaaaaaaaaaaaaaaaaaaaaaaaaaaaaaaaaaaaaaaaaaaaaaaaaaaaaaaaaaaaaaaaaaaaaaaaaaaaaaaaaaaaaaaaaaaaaaaaaaaaaaaaaaaaaaaaaaaaaaaaaaaaaaaaaaaaaaaaaaaaaaaaaaaaaaaaaaaaaaaaaaaaaaaaaaaaaaaaaaaaaaaaaaaaaaaaaaaaaaaaaaaaaaaaaaaaaaaaaaaaaaaaaaaaaaaaaaaaaaaaaaaaaaaaaaaaaaaaaaaaaaaaaaaaaaaaaaaaaaaaaaaaaaaaaaaaaaaaaaaaaaaaaaaaaaaaaaaaaaa…	PILEUP2=aaaaaaaaaaaaaaaaaaaaaaaaaaaaaaaaaaaaaaaaaaaaaaaaaaaaggaagaaaaagaaaaaaaaaaaaaaaaaaaaaaaaaaaaagaaaaaaaaaaaagaaaaaaaagaaaaaaaaaaaaaaaaaaaaaaaaaaaaaaaaaaaaaaaaaaaaaaaaaaaaaaaaaaaaaaaaaaaagaaaaaaaaaaaaaagaaaaggaaaaaagaaaaaaaaagaaaaaaaaagaaaaaaaagaagaaaaaaaaaaaaaaaaaagagaaaaaaaaggaaaaaaaaaaagggaaaaaaaaagaaagaaaaaaaaaaaaaaaaaaaaaaaaaaaaaaaaaaaaaaaaaaaaaaaaaaaaaaaaaaaaaaaaaaaaaaaaaaagaaaaaaaaaaaa…
chrUn	76123604	.	A	G	56	PASS	TYPE=somatic_SNV	948	956	0	0.051	LN=1	PILEUP1=AAAAAAAAAAAAAAAAAAAAAAAAAAAAAAAAAAAAAAAAAAAAAAAAAAAAAAAAAAAAAAAAAAAAAAAAAAAAAAAAAAAAAAAAAAAAAAAAAAAAAAAAAAAAAAAAAAAAAAAAAAAAAAAAAAAAAAAAAAAAAAAAAAAAAAAAAAAAAAAAAAAAAAAAAAAAAAAAAAAAAAAAAAAAAAAAAAAAAAAAAAAAAAAAAAAAAAAAAAAAAAAAAAAAAAAAAAAAAAAAAAAAAAAAAAAAAAAAAAAAAAAAAAAAAAAAAAAAAAAAAAAAAAAAAAAAAAAAAAAAAAAAAAAAAAAAAAAAAAAAAAAAAAAAAAAAAAAAAAAAAAAAAAAAAAAAAAAAAAAAAAAAAAAAAAAAAAAAAAAAAAAAAAAAAAA…	PILEUP2=AAAAAAAAAAAAAAAAAGAAAAAAAAAAAAAAAAAAAAAAAAAAAAAAAAAAAAAAAAAAAAAAAAAAAAAAAAAAAAAAAAAAAAAAAAAAAAAAAAAAAAAAAAAAAAAAAAAAAAAAAAAAAAAAAAAAAAAAAAAAAAAAAAAAAAAAAAAAAAAAAAAAAAAAAAAAAAAAAAAAAAAAAAAAAAAAAAAAAAAAAAAAAAAAAAAAAAAAAAAAAAAAAGAAAAAAAAAAAAAAAAAAAAAAAAAAAAAAAAAAAAAAAAAAAAAAAAAAAAAAAAAAAAAAAAAAAAAAAAAAAAAAAAAAAAAAAAAAAAAAAAAAAAAAAAAAAAAAAAAAAAAAAAAAAAAAAAAAAAAAAAAAAAAAAAAAAAAAAAAAAAAAAAAAAAA…
chrUn	77115435	.	T	C	56.1	PASS	TYPE=somatic_SNV	998	944	0	0.046	LN=1	PILEUP1=TTTTTTTTTTTTTTTTTTTTTTTTTTTTTTTTTTTTTTTTTTTTTTTTTTTTTTTTTTTTTTTTTTTTTTTTTTTTTTTTTTTTTTTTTTTTTTTTTTTTTTTTTTTTTTTTTTTTTTTTTTTTTTTTTTTTTTTTTTTTTTTTTTTTTTTTTTTTTTTTTTTTTTTTTTTTTTTTTTTTTTTTTTTTTTTTTTTTTTTTTTTTTTTTTTTTTTTTTTTTTTTTTTTTTTTTTTTTTTTTTTTTTTTTTTTTTTTTTTTTTTTTTTTTTTTTTTTTTTTTTTTTTTTTTTTTTTTTTTTTTTTTTTTTTTTTTTTTTTTTTTTTTTTTTTTTTTTTTTTTTTTTTTTTTTTTTTTTTTTTTTTTTTTTTTTTTTTTTTTTTTTTTTTTTTT…	PILEUP2=TTTTTTTTTTTTTTTTTTTTTTTTTTTTTTTTTTTTTTTTTTTTTTTTTTTTTTTTTTTTTTTTTTTTTTTTTTTTTTTTTTTTTTTTTTTTTTTTTTTTTTTTTTTTTTTTTTTTTTTTTTTTTTTTTTTTTTTTTTTTTTTTTTTTTTTTTTTTTTTTTTTTTTTTTTTTTTTTTTTTTTTTTTTTTTTTTTTTTTTTTTTTTTTTTTTTTTTTTTTTTTTTTTTTTTTTTTTTTTTTTTTTTTTTTTTTTTTTTTTTTTTTTTTTTTTTTTTTTTTTTTTTTTTTTTTTTTTTTTTTTTTTTTTTTTTTTTTTTTTTTTTTTTTTTTTTTTTTTTTTTTTTTTTTTTTTTTTTTTTTTTTTTTTTTTTTTTTTTTTTTTTTTTTTTTT…
chrUn	77202402	.	T	A	39	PASS	TYPE=somatic_SNV	976	887	0	0.026	LN=1	PILEUP1=ttttttttttttttttttttttttttttttttttttttttttttttttttttttttttttttttttttttttttttttttttttttttttttttttttttttttttttttttttttttttttttttttttttttttttttttttttttttttttttttttttttttttttttttttttttttttttttttttttttttttttttttttttttttttttttttttttttttttttttttttttttttttttttttttttttttttttttttttttttttttttttttttttttttTTTTTTTTTTTTTTTTTTTTTTTTTTTTTTTTTTTTTTTTTTTTTTTTTTTTTTTTTTTTTTTTTTTTTTTTTTTTTTTTTTTTTTTTTTTTTTTTT…	PILEUP2=ttttttttttttttttttttttttttttttttttttttttttttttttttttttttttttttttttttttttttttttttttttttttttttttttttttttttttttttttttttttttttttttttttttttttttttttttttttttttttattttttttattttttaaatatatattttttatttttttttttttttttttttttttttttttttttttttttttttttttttttttttttttttttttttttttttttttttttttttttttttttttttttttttttttttttttttttttttttttttttttttttttttttttttttttttattttttttttttttttttatttttttttttttttttttttttttttttttt…
chrUn	77687288	.	A	G	56.1	PASS	TYPE=somatic_SNV	959	655	0	0.046	LN=1	PILEUP1=AAAAAAAAAAAAAAAAAAAAAAAAAAAAAAAAAAAAAAAAAAAAAAAAAAAAAAAAAAAAAAAAAAAAAAAAAAAAAAAAAAAAAAAAAAAAAAAAAAAAAAAAAAAAAAAAAAAAAAAAAAAAAAAAAAAAAAAAAAAAAAAAAAAAAAAAAAAAAAAAAAAAAAAAAAAAAAAAAAAAAAAAAAAAAAAAAAAAAAAAAAAAAAAAAAAAAAAAAAAAAAAAAAAAAAAAAAAAAAAAAAAAAAAAAAAAAAAAAAAAAAAAAAAAAAAAAAAAAAAAAAAAAAAAAAAAAAAAAAAAAAAAAAAAAAAAAAAAAAAAAAAAAAAAAAAAAAAAAAAAAAAAAAAAAAAAAAAAAAAAAAAAAAAAAAAAAAAAAAAAAAAAAAAAAAA…	PILEUP2=AAAAAAAAAAAAAAAAAAAAAAAAAAAAAAAAAAAAAAAAAAAAAAAAAAAAAAAAAAAAAAAAAAAAAAAAAAAAAAAAAAAAAAAAAAAAAAAAAAAAAAAAAAAAAAAAAAAAAAAAAAAAAAAAAAAAAAAAAAAAAAAAAAAAAAAAAAAAAAAAAAAAAAAAAAAAAAAAAAAAAAAAAAAAAAAAAAAAAGGGGGAAAAAAAAAAAAGAAAAAAAAAAAAAAAAAAAAAAAAAAAAAAAAAAAAAAAAAAAAAAAAAAAAAAAAAAAAAAAAAAAAAAAAAAAAAAAAAAAAAAAAAAAAAAAAAAAAAAAAAAAAAAAAAAAAAGGGGGGAGAAAAAAAAAAAAAAAAAAAAAAAAAAAAAAAAAAAAAAAAAAAAAAAAAAA…
chrUn	85405463	.	A	G	54.4	PASS	TYPE=somatic_SNV	896	927	0	0.031	LN=1	PILEUP1=aaaaaaaaaaaaaaaaaaaaaaaaaaaaaaaaaaaaaaaaaaaaaaaaaaaaaaaaaaaaaaaaaaaaaaaaaaaaaaaaaaaaaaaaaaaaaaaaaaaaaaaaaaaaaaaaaaaaaaaaaaaaaaaaaaaaaaaaaaaaaaaaaaaaaaaaaaaaaaaaaaaaaaaaaaaaaaaaaaaaaaaaaaaaaaaaaaaaaaaaaaaaaaaaaaaaaaaaaaaaaaaaaaaaaaaaaaaaaaaaaaaaaaaaaaaaaaaaaaaaaaaaaaaaaaaaaaaaaaaaaaaaaaaaaaaaaaaaaaaaaaaaaaaaaaaaaaaaaaaaaaaaaaaaaaaaaaaaaaaaaaaaaaaaaaaaaaaaaaaaaaaaaaaaaaaaaaaaaaaaaaaaaaaaaaa…	PILEUP2=aaaaaaaagaaaaaaaaaaaaaaaaaaaaaaaaaaaaaaaaaaaaaaagagaaaaaaaaaaaaaaaaaaagaaaaaaagaaaaaaaaaaaaaaaaaaaaaaaaaaaaaaaaaaaaaaagaaaaaaaaaaaaaaaaaaagaaaaaaaaaaaaaaaaaaaaaaaaaaaaaaaaaaaaaaaaaaaaaaaaaaaaaaaaaaaaaaaaaaaaaagaaaaaaaaaaaaagaaaagaaaaaaaaaaaaaaaaaaaaaaaaaaaaaaaaaaaaaaaaaaaaaaaaaaaaaaaaaaaaaaaagaaaaaaaaaaaagaaaaaagaaaaagaaaaaaaaaaaaaaaaaggaaaaaaaaaaaaaaaaaagaaaaaaaaaaaaaaaaaaaaagaaagaaaaaaa…
chrUn	86514016	.	G	A	55.9	PASS	TYPE=somatic_SNV	899	559	0	0.057	LN=1	PILEUP1=ggggggggggggggggggggggggggggggggggggggggggggggggggggggggggggggggggggggggggggggggggggggggggggggggggggggggggggggggggggggggggggggggggggggggggggggggggggggggggggggggggggggggggggggggggggggggggggggggggggggggggggggggggggggggggggggggggggggggggggggggggggggggggggggggggggggggggggggggggggggggggggggggggggggggggggggggggggggggggggggggggggggggggggggggggggggggggggggggggggggggggggggggggggggggggggggggggggggg…	PILEUP2=ggggggggggggggggggggggggggggggggggggggggggggggggggggggggggggggggggggggggggggggggggggggggggggggggggggggggggggggggggggggggggggggggagaggggggggggggggggggggggggggagggggggggggggagggaggggggagagggggggggggaggggggggggggggggggggggggggggggaaggggggaggggggggggggggggggggggggggaggggggggagaggggggagggggaggggggggggggggggggggggggggggggggggggggggggggggggggggggggagggggggggggggggaggggggggggggggggggggggggggggggg…
chrUn	86514029	.	C	T	55.8	PASS	TYPE=somatic_SNV	832	607	0	0.053	LN=1	PILEUP1=ccccccccccccccccccccccccccccccccccccccccccccccccccccccccccccccccccccccccccccccccccccccccccccccccccccccccccccccccccccccccccccccccccccccccccccccccccccccccccccccccccccccccccccccccccccccccccccccccccccccccccccccccccccccccccccccccccccccccccccccccccccccccccccccccccccccccccccccccccccccccccccccccccccccccccccccccccccccccccccccccccccccccccccccccccccccccccccccccccccccccccccccccccccccccccccccccccccccc…	PILEUP2=cccccccccccccccccccccccccccccccccccccccccccccccccccccccccccccccccccccccccccccccccccccccccccccccccccccccccccccccccccccccccccccccctctcccccccccccccccccccccccccctccccccccccccctccctcccccctctccccccccccctccccccccccccccccccccccccccccccttcccccctcccccccccccccccccccccccccctcccccccctctcccccctccccctcccccccccccccccccccccccccccccccccccccccccccccccccccccccctccccccccccccccctccccccccccccccccccccccccccccccc…
chrUn	86514045	.	A	G	55.8	PASS	TYPE=somatic_SNV	840	646	0	0.059	LN=1	PILEUP1=aaaaaaaaaaaaaaaaaaaaaaaaaaaaaaaaaaaaaaaaaaaaaaaaaaaaaaaaaaaaaaaaaaaaaaaaaaaaaaaaaaaaaaaaaaaaaaaaaaaaaaaaaaaaaaaaaaaaaaaaaaaaaaaaaaaaaaaaaaaaaaaaaaaaaaaaaaaaaaaaaaaaaaaaaaaaaaaaaaaaaaaaaaaaaaaaaaaaaaaaaaaaaaaaaaaaaaaaaaaaaaaaaaaaaaaaaaaaaaaaaaaaaaaaaaaaaaaaaaaaaaaaaaaaaaaaaaaaaaaaaaaaaaaaaaaaaaaaaaaaaaaaaaaaaaaaaaaaaaaaaaaaaaaaaaaaaaaaaaaaaaaaaaaaaaaaaaaaaaaaaaaaaaaaaaaaaaaaaaaaaaaaaaaaaaa…	PILEUP2=aaaaaaaaaaaaaaaaaaaaaaaaaaaaaaaaaaaaaaaaaaaaaaaaaaaaaaaaaaaaaaaaaaaaaaaaaaaaaaaaaaaaaaaaaaaaaaaaaaaaaaaaaaaaaaaaaaaaaaaaaagaaaagagaaaaaaaaaaaaaaaaaaaaaaaaagaaaaaaaaaaaaagaaagaaaaaagagaaaaaaaaaaagaaaaaaaaaaaaaaaaaaaaaaaaaaaaaaggaaaaaagaaaaaaaaaaaaaaaaaaaaaaaaagaaaaaaaagagaaaaaagaaaaagaaaaaaaaaaaaaaaaaaaaaaaaaaaaaaaaaaaaaaaaaaaaaaaaaaaaaaagaaaaaaaaaaaaaaagaaaaaaaaaaaaaaaaaaaaaaaaaaaaaaaaaaa…
chrUn	89529557	.	T	G	38.7	PASS	TYPE=somatic_SNV	842	715	0	0.029	LN=1	PILEUP1=TTTTTTTTTTTTTTTTTTTTTTTTTTTTTTTTTTTTTTTTTTTTTTTTTTTTTTTTTTTTTTTTTTTTTTTTTTTTTTTTTTTTTTTTTTTTTTTTTTTTTTTTTTTTTTTTTTTTTTTTTTTTTTTTTTTTTTTTTTTTTTTTTTTTTTTTTTTTTTTTTTTTTTTTTTTTTTTTTTTTTTTTTTTTTTTTTTTTTTTTTTTTTTTTTTTTTTTTTTTTTTTTTTTTTTTTTTTTTTTTTTTTTTTTTTTTTTTTTTTTTTTTTTTTTTTTTTTTTTTTTTTTTTTTTTTTTTTTTTTTTTTTTTTTTTTTTTTTTTTTTTTTTTTTTTTTTTTTTTTTTTTTTTTTTTTTTTTTTTTTTTTTTTTTTTTTTTTTTTTTTTTTTTTTTTT…	PILEUP2=TTTTTTTTTTTTTTTTTTTTTGTGTTTTGTGGTTTTTTTTGTTTTTGTTTTTGTTTTTTGTTTTTTTTTTGTTTTGTTTTTTTTTTGTTTTGTGGGGTTTTGGTTTTGTTTTTTTTTTTTTTTTTTTTTTTTTTTTTTTTTTTTTTTTTTTTTTTTTTTTTTTTTTTTTTTTGTTTTTTTTTTTTTTTTTTTTTTTTTTTTTTTTTTTTTTTTTTTTTTTTTTTTTTTTTTTTTTTTTTTTTTTTTTTTTTTTTTTTTTTTTTTTTTTTTTTTTTTTTTTTTTTTTTTTTTTTTTTTTTTTTTTTTTTTTTTTTTTTTTTTTTTTTTTTTTTTTTTTTTTTTTTTTTTTTTTTTTTTTTTTTTTTTTTTTTTTTTTTTTTTTTTTTTTTTT…
chrUn	90148415	.	C	A	55.9	PASS	TYPE=somatic_SNV	862	711	0	0.215	LN=1	PILEUP1=cccccccccccccccccccgccccccccccccccccccccccccccccccccccccccccccccccccccccccccccccccccccccccccccccccccccccccccccccccccccccccccccccccccccccccccccccccccccccccccccccccccccccccccccccccccccccccccccccccccccccccccccccccccccccccccccccccccccccccccccccccccccccccccccccccccccccccccccccccccccccccccccccccccccccccccccccccccccccccccccccccccccccccccccccccccccccccccccccccccccccccccccccccccccccccccccccccccccc…	PILEUP2=ccccccccccccccccccccccccccccccccccccccccccccccccccccccccccccccccccccccccccccccccacaaccaaacaaacccccccccccccccccccccccccccccccccccccccccccccccccccccccccccccccccacaccacacccaacaaaaccccaaccccacccaaacccaccacaacaaaaaccccacacaaccacaacccaaacacacacaccccccaacaacccaaaaccaaaccaacacaccccaaaacaacaaccacccacaacaaaaacaacccacacaccacacccacccccccaaacacaaaacacacccccaaacccaccaaaaaacccccccaccccccacccccccccaccccc…
chrUn	96566683	.	T	C	56.1	PASS	TYPE=somatic_SNV	988	971	0	0.071	LN=1	PILEUP1=TTTTTTTTTTTTTTTTTTTTTTTTTTTTTTTTTTTTTTTTTTTTTTTTTTTTTTTTTTTTTTTTTTTTTTTTTTTTTTTTTTTTTTTTTTTTTTTTTTTTTTTTTTTTTTTTTTTTTTTTTTTTTTTTTTTTTTTTTTTTTTTTTTTTTTTTTTTTTTTTTTTTTTTTTTTTTTTTTTTTTTTTTTTTTTTTTTTTTTTTTTTTTTTTTTTTTTTTTTTTTTTTTTTTTTTTTTTTTTTTTTTTTTTTTTTTTTTTTTTTTTTTTTTTTTTTTTTTTTTTTTTTTTTTTTTTTTTTTTTTTTTTTTTTTTTTTTTTTTTTTTTTTTTTTTTTTTTTTTTTTTTTTTTTTTTTTTTTTTTTTTTTTTTTTTTTTTTTTTTTTTTTTTTTTTT…	PILEUP2=TTTTTTTTTTTTTTTTTTTTTTTTTTTTTTTTTTTTTTTTTTTTTTTTTTTTTTTTTTTTTTTTTTTTTTTTTTTTTTTTTTTTTTTTTTTTTTTTTTTTTTTTTTTTTTTTTTTTTTTTTTTTTTTTTTTTTTTTTTTTTTTTTTTTTTTTTTTTTTTTTTTTTTTTTTTTTTTTTTTTTTTTTTTTTTTTTTTTTTTTTTTTTTTTTTTTTTTTTTTTTTTTTTTTTTTTTTTTTTTTTTTTTTTTTTTTTTTTTTTTTTTTTTTTTTTTTTTTTTTTTTTTTTTTTTCTTTTTTCTTTTTCTTTCTCTTTTTTTTTTTTTTTTTTTTTTTTTTTTTTTTTTTTTTTTTTTTTTTTTCTCCCTTCTTTTTTTTTTTTTTTTTTTTTTTT…
chrUn	96612821	.	A	C	56.1	PASS	TYPE=somatic_SNV	996	688	0	0.049	LN=1	PILEUP1=aaaaaaaaaaaaaaaaaaaaaaaaaaaaaaaaaaaaaaaaaaaaaaaaaaaaaaaaaaaaaaaaaaaaaaaaaaaaaaaaaaaaaaaaaaaaaaaaaaaaaaaaaaaaaaaaaaaaaaaaaaaaaaaaaaaaaaaaaaaaaaaaaaaaaaaaaaaaaaaaaaaaaaaaaaaaaaaaaaaaaaaaaaaaaaaaaaaaaaaaaaaaaaaaaaaaaaaaaaaaaaaaaaaaaaaaaaaaaaaaaaaaaaaaaaaaaaaaaaaaaaaaaaaaaaaaaaaaaaaaaaaaaaaaaaaaaaaaaaaaaaaaaaaaaaaaaaaaaaaaaaaaaaaaaaaaaaaaaaaaaaaaaaaaaaaaaaaaaaaaaaaaaaaaaaaaaaaaaaaaaaaaaaaaaaa…	PILEUP2=aaaaaaaaacaacaaaaaacaacaaaaacaaaaaaaaaaaaaaaacaaaaacaaaaaaaaaaaaaaaaaaaaaaaaaaaaaaaaaaaaaaaaaaaaacaaaaaaaaacaaaaaaaaaaaaaacaaaaaacaaaaaaaaaaaaaacacacaaaaacaaaaaaacaaacaaaaaaaaaaaaaaaaacaaaaaaaacaaaccacaaaaaaaaaaaaaaaaaaaaaaaaaaaaaacaaaaaaaaaaaaaaaaaaacaaacaaaaaaaaaaacaaaaaaaaaaaaaaaaaaaaaaaaaaaaaaaaaaaaaaaaaaaaaaaaaaaaaaaaaaaaaaaaaaaaaaaaaaaaaaaaaaaaaaaaaaaaaaaaaaaaaaaaaaaaaaaaaaaaaaaaaaa…
chrUn	98274570	.	A	T	36.8	PASS	TYPE=somatic_SNV	792	769	0	0.029	LN=1	PILEUP1=aaaaaaaaaaaaaaaaaaaaaaaaaaaaaaaaaaaaaaaaaaaaaaaaaaaaaaaaaaaaaaaaaaaaaaaaaaaaaaaaaaaaaaaaaaaaaaaaaaaaaaaaaaaaaaaaaaaaaaaaaaaaaaaaaaaaaaaaaaaaaaaaaaaaaaaaaaaaaaaaaaaaaaaaaaaaaaaaaaaaaaaaaaaaaaaaaaaaaaaaaaaaaaaaaaaaaaaaaaaaaaaaaaaaaaaaaaaaaaaaaaaaaaaaaaaaaaaaaaaaaaaaaaaaaaaaaaaaaaaaaaaaaaaaaaaaaaaaaaaaaaaaaaaaaaaaaaaaaaaaaaaaaaaaaaaaaaaaaaaaaaaaaaaaaaaaaaaaaaaaaaaaaaaaaaaaaaaaaaaaaaaaaaaaaaa…	PILEUP2=taaaaaaaaaaaaaaaaaaaaaaaaaaaaaaaaaaataaaaaaaaaaaaaaaaaaaaaaaaaaaaaaaaaaaaaaaaaaaaaaaaaaaaaataaaaaaaaataaaaaaaaaataaaaaaaaaaaaaaaaaaaaaaaattaaaaaaataaaaaaaaaaaaaaaaaaaaaaaaaaaaaaaaaaaaaaaaaataaaaaaaaaaataaaaaaaaaaaaaaaaaaaaaaaaaaaaaaaaaaaaaaaaaaaaaaaaaaaaataaaaaaaaaaaaaaaaaataaaaaaaaaaaaaaaaaaaaaaaaaaaaaaaaaaaaaaataaaaaaaaaaaaaaaaaaaaaaaaaaaaaaaaaaaaaaaaaaaaaaaaaaaaaaaaaaaaaaaaaaaaaaaaaaaa…
chrUn	99226339	.	G	A	55.8	PASS	TYPE=somatic_SNV	922	792	0	0.035	LN=1	PILEUP1=ggggggggggggggggggggggggggggggggggggggggggggggggggggggggggggggggggggggggggggggggggggggggggggggggggggggggggggggggggggggggggggggggggggggggggggggggggggggggggggggggggggggggggggggggggggggggggggggggggggggggggggggggggggggggggggggggggggggggggggggggggggggggggggggggggggggggggggggggggggggggggggggggggggggggggggggggggggggggggggggggggggggggggggggggggggggggggggggggggggggggggggggggggggggggggggggggggggggg…	PILEUP2=gggggggggggggggggggggggggggggggggggggggggggaggaggggggaggaggggggggggggggggggggggggggggggaagggggggaggaggggggaggggggggggggggggggggggggggggggggggggggggggggggggggggggggggggggggggggggggggggggggggggggggggggggggggggggggggggggggggggggggggggggggggggggggggggggggggggggggggggggggggggggggggggggggggggggggggggggggggggggggggggggggggggggggagggggggggggggggagggggggggggggggggggggggggggggggggggggggggaggggggggg…
chrUn	100204240	.	G	A	17.5	PASS	TYPE=somatic_SNV	1000	947	0	0.02	LN=1	PILEUP1=ggggggggggggggggggggggggggggggggggggggggggggggggggggggggggggggggggggggggggggggggggggggggggggggggggggggggggggggggggggggggggggggggggggggggggggggggggggggggggggggggggggggggggggggggggggggggggggggggggggggggggggggggggggggggggggggggggggggggggggggggggggggggggggggggggggggggggggggggggggggggggggggggggggggggggggggggggggggggggggggggggggggggggggggggggggggggggggggggggggggggggggggggggggggggggggggggggggggg…	PILEUP2=ggggggggggggggggggggggggggggaggggggggggggggggggggggggggggggggggggggggggaggggggggggggggggggggggggggggggggggggggggggggggggggggggggggagggggggggggaggggggggggggggggggggggggggggggggggggggggggggggggggggggggggggggggggggggggggggggggggggggggggggaggggggggggggggggggggggggggggggagggggggggggggggggggggggggggggggggagggggggggggggggggggggggggggggggggggggggggggggggggggggggggggggggggggggggggggggaggggggggaggg…
chrUn	103982473	.	T	C	30.4	PASS	TYPE=somatic_SNV	734	650	0	0.029	LN=1	PILEUP1=TTTTTTTTTTTTTTTTTTTTTTTTTTTTTTTTTTTTTTTTTTTTTTTTTTTTTTTTTTTTTTTTTTTTTTTTTTTTTTTTTTTTTTTTTTTTTTTTTTTTTTTTTTTTTTTTTTTTTTTTTTTTTTTTTTTTTTTTTTTTTTTTTTTTTTTTTTTTTTTTTTTTTTTTTTTTTTTTTTTTTTTTTTTTTTTTTTTTTTTTTTTTTTTTTTTTTTTTTTTTTTTTTTTTTTTTTTTTTTTTTTTTTTTTTTTTTTTTTTTTTTTTTTTTTTTTTTTTTTTTTTTTTTTTTTTTTTTTTTTTTTTTTTTTTTTTTTTTTTTTTTTTTTTTTTTTTTTTTTTTTTTTTTTTTTTTTTTTTTTTTTTTTTTTTTTTTTTTTTTTTTTTTTTTTTT…	PILEUP2=TTTTTTTTTTTTTTTTTTTTTTTTTTTTTTTTTTTTTCTTTTTTTTTTTTTTTTTTTTTTTTTCTTTTTTTTTTTTTTTTTCTTTTTTTTTTTTTTTTTTTTTTTTTTTTTTTTTTTTTTTTTCTTTTTTTTTTTTTTTTTTTTTTTTTTTTTTTTTTTTTTTTTTTTTTTTTTCTTTTTTTTTTTTTTTTTTTTTTTTTTTTTTTTTTTTTTTTTTTTTTTTTTTTTTTTTTTCTTTTTCTTTTTTTTTTTTTTTTTTTTTCTTTTTTTTTTTTTTTTTTTTTTTTTTTTTTTTTTTTTTTTTTTTTTTTTTTTTTTTTTTTTTTTTTTTTTTTTTTTTTTCTTTTTTTTTTTTTTTTTTTTTTTTTTTTTTTTTTTTTTTTTTTTTTTT…
chrUn	105338567	.	G	A	10.6	PASS	TYPE=somatic_SNV	995	994	0	0.018	LN=1	PILEUP1=GGGGGGGGGGGGGGGGGGGGGGGGGGGGGGGGGGGGGGGGGGGGGGGGGGGGGGGGGGGGGGGGGGGGGGGGGGGGGGGGGGGGGGGGGGGGGGGGGGGGGGGGGGGGGGGGGGGGGGGGGGGGGGGGGGGGGGGGGGGGGGGGGGGGGGGGGGGGGGGGGGGGGGGGGGGGGGGGGGGGGGGGGGGGGGGGGGGGGGGGGGGGGGGGGGGGGGGGGGGGGGGGGGGGGGGGGGGGGGGGGGGGGGGGGGGGGGGGGGGGGGGGGGGGGGGGGGGGGGGGGGGGGGGGGGGGGGGGGGGGGGGGGGGGGGGGGGGGGGGGGGGGGGGGGGGGGGGGGGGGGGGGGGGGGGGGGGGGGGGGGGGGGGGGGGGGGGGGGGGGGGGGGGGGGGG…	PILEUP2=GGGGGGGGAGGGGGGGGGGGGGGGGGGGGGGGGGGGGGGGGGGGGGGGGGGGGGGGGGGGGGGGGGGGGGGGGGGGGGGGGGGGGGGGGGGGGGGGGGGGGGGGGGGGGGGGGGGGGGGGGGGGGGGGGGGGGAGGGGGGGGGGGGGGGGGGGGGGGGGGGGGGGGGGGGGGGGGGGGGGGGGGGGGGGGGGGGGGGGGGGGGGGGGGGGGAGGGGGGGGGGGGGGGGGGGGGGGGGGGGGAGGAGGGGGGGGGGGGGGGGGGGGGGGGGGGGGGGGGGGGGGGGGGGGGGGGGGGGGGGGGGGGGGGGGGGGGGGGGGGGGGGGGGAGGGAGGGGGGGGGGGGAGGGGGGGGGGGGGGGGGGGGGGGGGGGGGGGAGGGGGGGGGGGGGG…
chrUn	107733079	.	C	A	27.7	PASS	TYPE=somatic_SNV	841	849	0	0.025	LN=1	PILEUP1=ccccgccccccggccgcccccgcgcggccccccccgcgcgccgcccccccccccggcccccccccccccccccgcccgcccgcccccgcccccgcccccgcccccccccccccccccccgccccgccccccccccccgcgcccccgcccccgccgcgcgccccccgcccgcgccccccccccgccgccccgcgccccgccggcccccgcccccgccccccggccccccccccccgcgccccccccccccgccccccgccgccgccgccgcgccgccgcccccccgcgccccccccccccccgcccccccgccgcgcccgcgggccccgcccccccgcccccgccccggcccccccccgcggcccccccgccccccccccccccccccccgc…	PILEUP2=ccccgcgcccccccccccgccccgccccccccccccgcccccgccccccccccccccccccccccccccccccccccccccccccccccccccccccccccccccccccacccccccccccccccccccccccccccgcccccccgccccccccaccccgccccccccccccccccccccccccccccccccccccccacccccccccgcccccccgccccccccccccccccccccgcccccgaccggccacccccccccgccccccccacccgcccacgccgcccccccccgccccccccccgccgcccccgcgcccccccgccccgccccccccccccgcccccgccccccacaccccccccggccgccccccccccaccccgccccc…
chrUn	108297034	.	G	C	56	PASS	TYPE=somatic_SNV	932	889	0	0.052	LN=1	PILEUP1=GGGGGGGGGGGGGGGGGGGGGGGGGGGGGGGGGGGGGGGGGGGGGGGGGGGGGGGGGGGGGGGGGGGGGGGGGGGGGGGGGGGGGGGGGGGGGGGGGGGGGGGGGGGGGGGGGGGGGGGGGGGGGGGGGGGGGGGGGGGGGGGGGGGGGGGGGGGGGGGGGGGGGGGGGGGGGGGGGGGGGGGGGGGGGGGGGGGGGGGGGGGGGGGGGGGGGGGGGGGGGGGGGGGGGGGGGGGGGGGGGGGGGGGGGGGGGGGGGGGGGGGGGGGGGGGGGGGGGGGGGGGGGGGGGGGGGGGGGGGGGGGGGGGGGGGGGGGGGGGGGGGGGGGGGGGGGGGGGGGGGGGGGGGGGGGGGGGGGGGGGGGGGGGGGGGGGGGGGGGGGGGGGGGGGGG…	PILEUP2=GGGGGGGGGGGGGGGGGGGGGGGGGGGGGGGGGGGGGGGGGGGGGGGGGGGGGGGGGGGGGGGGGGGGGGGGGGGGGGGGGGGGGGGGGGGGGGGGGGGGGGGGGGGGGGGGGGGGGGGGGGGGGGGGGGGGCGGGGGGGGGGGGGGGGGGGGGGGGGGGGGGGGGCGGGGGGGGGGGGGGGGGGGGGGGGGGGGGGGGCGGGGGGGGGGCGGGGGGGGGGGCGGGGGGGGGGGGGGGGGGGGCGGGGGGGGGGGGGGGGCGGGGGGGGGGGGGGGGGGGGGGGGGGGGGGGGGCGGGGGGGGGGGGGGGGGGGGCGGGGGGGGGGGGGGGGGGGGGGGGGGGGGGGGGGGGGCGGGGGGGGGGGCGGGGGGGGGGGGGGGGGGGGGGGCG…
chrUn	110831868	.	T	G	14.5	PASS	TYPE=somatic_SNV	992	996	0	0.019	LN=1	PILEUP1=ttttttttttttttttttttttttttttttttttttttttttttttttttttttttttttttttttttttttttttttttttttttttttttttttttttttttttttttttttttttttttttttttttttttttttttttttttttttttttttttttttttttttttttttttttttttttttttttttttttttttttttttttttttttttttttttttttttttttttttttttttttttttttttttttttttttttttttttttttttttttttttttttttttttttttttttttttttttttttttttttttttttttttttttttttttttttttttttttttttttttttttttttttttttttttttttttttttttt…	PILEUP2=ttttttttttttttttttttttttttttttttttttttttttttttttttttttttttttttgttttttttttttttttttttgtttgtttttttgttttttttgtttttttttttttttttttttttttttttttttttttttttttttttttttttttttttttttttttttttttttttttttttttttttttttttttttttttttttttttttttttttttttttttttttttttttttttttttttttttttttttttttttttttttttttttttttttttttttttttttttttttttttttttttttttttttttttttttttttttttttttttttttttttttttttttttttttttttttttttttttttttttttttt…
chrUn	117259255	.	T	G	56.1	PASS	TYPE=somatic_SNV	1000	600	0	0.083	LN=1	PILEUP1=ttttttttttttttttttttttttttttttttttttttttttttttttttttttttttttttttttttttttttttttttttttttttttttttttttttttttttttttttttttttttttttttttttttttttttttttttttttttttttttttttttttttttttttttttttttttttttttttttttttttttttttttttttttttttttttttttttttttttttttttttttttttttttttttttttttttttttttttttttttttttttttttttttttttttttttttttttttttttttttttttttttttttttttttttttttttttttttttttttttttttttttttttttttttttttttttttttttttt…	PILEUP2=gggggggggggggggggggggggtttttttttttttttttttttttttttttttttttttttttttttttttttttttttttttttttttttttttttttttttttttttttttttttttttttttttttttttttttttttttttttttttttttttttttttttttttttttttttttttttttttttttttttttttttttttttttttttttttttttttttttttttttttttttttttttttttttttttttttttttttttttttggggggggggggggggggggggggttttttttttttttttttttttttgtttttttttttttttttttttttttttttttttttttttttttttttttttttttttttttttttttttt…
chrUn	118087831	.	G	T	10.3	PASS	TYPE=somatic_SNV	719	644	0	0.023	LN=1	PILEUP1=ggggggggggggggggggggggggggggggggggggggggggggggggggggggggggggggggggggggggggggggggggggggggggggggggggggggggggggggggggggggggggggggggggggggggggggggggggggggggggggggggggggggggggggggggggggggggggggggggggggggggggggggggggggggggggggggggggggggggggggggggggggggggggggggggggggggggggggggggggggggggggggggggggggggggggggggggggggggggggggggggggggggggggggggggggggggggggggggggggggggggggggggggggggggggggggggggggggggg…	PILEUP2=ggtgggggggggggggggtgggggggggggggggggggggggggggggggggggtgggggggggggggggggggggggggggggggggggggggggggggggggggggggggggggggggggggggggggggggggggggggggggggggggggggggggggggggtgggggtggggggtgggggggggggggggggggggggtgggggggggggggggtggggggtgggggggggggggggggggggggggggggggggggggggggggggggggggggggggggggggggggggggggggggggggggggggggggggggggggggtgggggggggggggggggggggggggggggggggggggggggggggggggggggggggggggg…
chrUn	122160353	.	G	A	55.3	PASS	TYPE=somatic_SNV	988	989	0	0.03	LN=1	PILEUP1=GGGGGGGGGGGGGGGGGGGGGGGGGGGGGGGGGGGGGGGGGGGGGGGGGGGGGGGGGGGGGGGGGGGGGGGGGGGGGGGGGGGGGGGGGGGGGGGGGGGGGGGGGGGGGGGGGGGGGGGGGGGGGGGGGGGGGGGGGGGGGGGGGGGGGGGGGGGGGGGGGGGGGGGGGGGGGGGGGGGGGGGGGGGGGGGGGGGGGGGGGGGGGGGGGGGGGGGGGGGGGGGGGGGGGGGGGGGGGGGGGGGGGGGGGGGGGGGGGGGGGGGGGGGGGGGGGGGGGGGGGGGGGGGGGGGGGGGGGGGGGGGGGGGGGGGGGGGGGGGGGGGGGGGGGGGGGGGGGGGGGGGGGGGGGGGGGGGGGGGGGGGGGGGGGGGGGGGGGGGGGGGGGGGGGGG…	PILEUP2=GGGGGGGGGGGGGGGGGGGGGGGGGGGGGGGGGGGGGGGGGGGGGGGGGGGGGGGGGGGGGGGGGGGGGGAGGGGGGGGGGGGGGGGGGGGGGGGGGGGGGGGGGGGGGGGGGGGGGGGGGGGGGGGGGGGGGGGGGGGGGGGGGGGGGGGGGGGGGGGGGGGGGGGGGGGGGGGGGAGGGGGGGGGGGGGGGGGGGGGGGGGGGGGGGGGGGGGGGGGGGGGGGGGGGGGGGGGGGGGGGGGGGGGGGGGGGGGGGGGGGGGGGGGGGGGGGGGGGGGGGGGGGGGGGGGGGGGGGGGGGGGGGGGGGGGGGGGGGGAGGGGGGGGGGGGGAGGGGAGGGGGGGGGGGGGGGAGGGGGGGGGGGGGGGGGGGAGGGGGGGGGGGAGGGGG…
chrUn	122169122	.	G	A	56	PASS	TYPE=somatic_SNV	957	829	0	0.035	LN=1	PILEUP1=ggggggggggggggggggggggggggggggggggggggggggggggggggggggggggggggggggggggggggggggggggggggggggggggggggggggggggggggggggggggggggggggggggggggggggggggggggggggggggggggggggggggggggggggggggggggggggggggggggggggggggggggggggggggggggggggggggggggggggggggggggggggggggggggggggggggggggggggggggggggggggggggggggggggggggggggggggggggggggggggggggggggggggggggggggggggggggggggggggggggggggggggggggggggggggggggggggggggg…	PILEUP2=ggggggggaggagggggggggggggaggggggggggggaggagggggggggggggggggggggggagggggggggggggggggggggagggggggggagggggggggggggaggggggggagggggggagggggggggggggggggggggggggggggagggggggggggggggggggggggggaaagggggggggggggggggggggggggggggggggggggggggggggggggggggggggaggggggggggggggggggggggggggaaaagggggggggggggggggggggggggggggggggggggggggggggggggggggggggggggggggggggggggggggggggggggggagggggggggggggggggggggggggggg…
chrUn	124302132	.	T	G	55.6	PASS	TYPE=somatic_SNV	748	1000	0	0.061	LN=1	PILEUP1=TTTTTTTTTTTTTTTTTTTTTTTTTTTTTTTTTTTTTTTTTTTTTTTTTTTTTTTTTTTTTTTTTTTTTTTTTTTTTTTTTTTTTTTTTTTTTTTTTTTTTTTTTTTTTTTTTTTTTTTTTTTTTTTTTTTTTTTTTTTTTTTTTTTTTTTTTTTTTTTTTTTTTTTTTTTTTTTTTTTTTTTTTTTTTTTTTTTTTTTTTTTTTTTTTTTTTTTTTTTTTTTTTTTTTTTTTTTTTTTTTTTTTTTTTTTTTTTTTTTTTTTTTTTTTTTTTTTTTTTTTTTTTTTTTTTTTTTTTTTTTTTTTTTTTTTTTTTTTTTTTTTTTTTTTTTTTTTTTTTTTTTTTTTTTTTTTTTTTTTTTTTTTTTTTTTTTTTTTTTTTTTTTTTTTTT…	PILEUP2=TTGTTTTTGTTTTTTTTTTTTTTTTTTTTTTTTTTTTTTTTTTTTTTTTTTTTTTTTTTTTTTTTTTTTTTTTTTTTGTTTTTTTGTGGTTTTTTTTTTTTTTTTTTTTTTTTTGGGGTTTGTTTTTTTTTTTTTTTTTTTTTTTTTTTGTTTTTTTTTTTTTTTTTTTTTTTTGTTTTTTTTTTTTTTTTTTTTTTTTTTTTTTTTTTTTTTTTTTTTGGTTTTTGTGTTTTTTTGTTTTTGTTTTTGTTTTTTTTTTTTTTTTTTTTTTTTTTTTTTTTGTGTTTTTTTTTTTTTTTTTGTGTGTTTTTGTTTTTTGTTTTTTTTTGTTTTGTTTTTTTTTTTTTTTTTTTTTTTTTTTTGTTTTTTTTTTTTTTTTTTTTTTTTTTTT…
chrUn	127028996	c27a7.1 (Nppase)	C	T	56.1	PASS	TYPE=somatic_SNV	982	965	0	0.065	LN=1	PILEUP1=CCCCCCCCCCCCCCCCCCCCCCCCCCCCCCCCCCCCCCCCCCCCCCCCCCCCCCCCCCCCCCCCCCCCCCCCCCCCCCCCCCCCCCCCCCCCCCCCCCCCCCCCCCCCCCCCCCCCCCCCCCCCCCCCCCCCCCCCCCCCCCCCCCCCCCCCCCCCCCCCCCCCCCCCCCCCCCCCCCCCCCCCCCCCCCCCCCCCCCCCCCCCCCCCCCCCCCCCCCCCCCCCCCCCCCCCCCCCCCCCCCCCCCCCCCCCCCCCCCCCCCCCCCCCCCCCCCCCCCCCCCCCCCCCCCCCCCCCCCCCCCCCCCCCCCCCCCCCCCCCCCCCCCCCCCCCCCCCCCCCCCCCCCCCCCCCCCCCCCCCCCCCCCCCCCCCCCCCCCCCCCCCCCCCCCC…	PILEUP2=CCCCCCCCCCCCCCCCCCCCCCCCCCCCCTCCCCCCCCCTCCCTCCCCCCCCCCCCCCCCCCCCCCCCTCCCCCCCCCCCCCCCCCCCCCCCCCCTCCTCTCCCCCCCCCCCCTCCCCCCCCCCCCCCCCCCCCCCCCCCCCCCCCCCCCCCCCCCCCCTCCCCCCCCCCCCCCCCCCTCCCCCCCCCCCCCCTCCCCTCCCCCCCCCCCCCCCCCTCCCCCCCCCTCCCCCCCCCCCCTCCCCCCCCCCCCCCCCCCCCCCCCCCCCCCCCCCCCCCCCCTTCCCCCTCCCCCCCCCCCCCCTCCCCCCCCCCCCCCCCCCCCCCCCCCCCCCCCCCCCCCCCCCCCCCCCCCCCCCCCCCCTCCCCCCCCCCCTCCCCCCTCCTCCCCC…
chrUn	127465943	.	A	C	56.1	PASS	TYPE=somatic_SNV	999	1000	0	0.04	LN=1	PILEUP1=aaaaaaaaaaaaaaaaaaaaaaaaaaaaaaaaaaaaaaaaaaaaaaaaaaaaaaaaaaaaaaaaaaaaaaaaaaaaaaaaaaaaaaaaaaaaaaaaaaaaaaaaaaaaaaaaaaaaaaaaaaaaaaaaaaaaaaaaaaaaaaaaaaaaaaaaaaaaaaaaaaaaaaaaaaaaaaaaaaaaaaaaaaaaaaaaaaaaaaaaaaaaaaaaaaaaaaaaaaaaaaaaaaaaaaaaaaaaaaaaaaaaaaaaaaaaaaaaaaaaaaaaaaaaaaaaaaaaaaaaaaaaaaaaaaaaaaaaaaaaaaaaaaaaaaaaaaaaaaaaaaaaaaaaaaaaaaaaaaaaaaaaaaaaaaaaaaaaaaaaaaaaaaaaaaaaaaaaaaaaaaaaaaaaaaa…	PILEUP2=aaaaaaaaaaaaaaaaaaaaaaaaaaaaaaaaaaaaaaaaaaaaaaaaaaaaaaaaaaaaaaacaaaaaaaacaaaaaaaacaaaaaaaaaaaaaaaaaaaaaaacaaaaaaaaaaaaaaaaaaaaaaaaaaaaaaaaaaaaaaaaaaaaaaaaaaaaaaaaaaaaaaaaaaaaaaaaaaaaaaaaaaaaaaaaaaaaaaaaaaaaaaaaaaaacaaaaaaaaaaaaaaaaaaaaaaaaacaaaaaaaaaaaaaaaaaaaaaaaaaaaaaaaaaaaaaaaaaaaaaaaaaaaaaaaaaaaaaaaaaaaaaaaaaaaaaaaaaaaaaaaaaaaaaaaaaaaaaaaaaaaaaaaaaaaaaaaaaaaaaaaaaaaaaaaaaaaaaaaccaaaaa…
chrUn	127466095	.	A	G	56.1	PASS	TYPE=somatic_SNV	994	995	0	0.043	LN=1	PILEUP1=AAAAAAAAAAAAAAAAAAAAAAAAAAAAAAAAAAAAAAAAAAAAAAAAAAAAAAAAAAAAAAAAAAAAAAAAAAAAAAAAAAAAAAAAAAAAAAAAAAAAAAAAAAAAAAAAAAAAAAAAAAAAAAAAAAAAAAAAAAAAAAAAAAAAAAAAAAAAAAAAAAAAAAAAAAAAAAAAAAAAAAAAAAAAAAAAAAAAAAAAAAAAAAAAAAAAAAAAAAAAAAAAAAAAAAAAAAAAAAAAAAAAAAAAAAAAAAAAAAAAAAAAAAAAAAAAAAAAAAAAAAAAAAAAAAAAAAAAAAAAAAAAAAAAAAAAAAAAAAAAAAAAAAAAAAAAAAAAAAAAAAAAAAAAAAAAAAAAAAAAAAAAAAAAAAAAAAAAAAAAAAAAAAAAAAA…	PILEUP2=AAAAGAAAAAAAAAAAAAAAAAAAAAAAAAAAAAAAAAAAAAAAAAAAAAAAAGAAAAAAAAAAAAAAAAAAAAAAAAAAAAAAAAAAAAAAAAAAAAGAAAAAAAAAAAAAAAAAAAAAAGAAAAAAAAAAAAAAAAAGAAAAAAAAAAAAAAAAAAAAAAAAAAAAAAAAAAAAAAAAGAAAAAAAAAAAAAAAAAAAAAAAAAAAAAAAAAAAAAAAAAAAAAAAAAAAAAAAAAAAAAAAAAAGAAAAAAAAAAAAAAAAGGAAAAAAAAAAAAAAAAAAAAAAAAAAAAAAAAAAAAAAAAAAAAAAAAAAAAAAAAAAAAAAAAAAAAAAAAAAAAAAAAAAAAAAAAAAAAAAAAAGAAAAAAAAAAAAAAAAAAAAAAAAAAA…
chrUn	127466109	.	T	C	56.1	PASS	TYPE=somatic_SNV	992	990	0	0.046	LN=1	PILEUP1=TTTTTTTTTTTTTTTTTTTTTTTTTTTTTTTTTTTTTTTTTTTTTTTTTTTTTTTTTTTTTTTTTTTTTTTTTTTTTTTTTTTTTTTTTTTTTTTTTTTTTTTTTTTTTTTTTTTTTTTTTTTTTTTTTTTTTTTTTTTTTTTTTTTTTTTTTTTTTTTTTTTTTTTTTTTTTTTTTTTTTTTTTTTTTTTTTTTTTTTTTTTTTTTTTTTTTTTTTTTTTTTTTTTTTTTTTTTTTTTTTTTTTTTTTTTTTTTTTTTTTTTTTTTTTTTTTTTTTTTTTTTTTTTTTTTTTTTTTTTTTTTTTTTTTTTTTTTTTTTTTTTTTTTTTTTTTTTTTTTTTTTTTTTTTTTTTTTTTTTTTTTTTTTTTTTTTTTTTTTTTTTTTTTTTTT…	PILEUP2=TTTTCTTTTTTTTTTTTTTTTTTTTTTTTTTTTTTTTTTTTTTTTTTTTTTCTTTTTTTTTTTTTTTTTTTTTTTTTTTTTTTTTTTTTTTTTTTTCTTTTTTTTTTTTTTTTTTTTTCTTTTTTTTTTTTTTTTTCTTTTTTTTTTTTTTTTTTTTTTTTTTTTTTTTTTTTTTTTCTTTTTTTTTTTTTTTTTTTTTTTTTTTTTTTTTTTTTTTTTTTTTTTTTTTTTTTTTTTTTTTTTCTTTTTTTTTTTTTTTTCCTTTTTTTTTTTTTTTTTTTTTTTTTTTTTTTTTTTTTTTTTTTTTTTTTTTTTTTTTTTTTTTTTTTTTTTTTTTTTTTTTTTTTTTTTTTTTTTCTTTTTTTTTTTTTTTTTTTTTTTTTTTCTTCTT…
chrUn	128292351	.	G	A	17.8	PASS	TYPE=somatic_SNV	999	867	0	0.021	LN=1	PILEUP1=ggggggggggggggggggggggggggggggggggggggggggggggggggggggggggggggggggggggggggggggggggggggggggggggggggggggggggggggggggggggggggggggggggggggggggggggggggggggggggggggggggggggggggggggggggggggggggggggggggggggggggggggggggggggggggggggggggggggggggggggggggggggggggggggggggggggggggggggggggggggggggggggggggggggggggggggggggggggggggggggggggggggggggggggggggggggggggggggggggggggggggggggggggggggggggggggggggggggg…	PILEUP2=ggggggggggggggggggggggggggggggggggggggggggggggggggggggggggggggggggggggggggggggggggggggggggggggggggggggggggggggggggggggggggggggggggggggggggggggggggggggggggggggggggggggggggggggggggggggggggggggggggggggggggggggaggggggaggggggggggggggggggggggggaagaggggggggggggggggggggggggggggggggagggggggggggggaggggggggggggggggggggggggggggaggggggggggggggggggggggggggggggggggggggggggggggggggggggggggggggggggggggggg…
chrUn	128343288	.	C	A	18.8	PASS	TYPE=somatic_SNV	1000	1000	0	0.02	LN=1	PILEUP1=CCCCCCCCCCCCCCCCCCCCCCCCCCCCCCCCCCCCCCCCCCCCCCCCCCCCCCCCCCCCCCCCCCCCCCCCCCCCCCCCCCCCCCCCCCCCCCCCCCCCCCCCCCCCCCCCCCCCCCCCCCCCCCCCCCCCCCCCCCCCCCCCCCCCCCCCCCCCCCCCCCCCCCCCCCCCCCCCCCCCCCCCCCCCCCCCCCCCCCCCCCCCCCCCCCCCCCCCCCCCCCCCCCCCCCCCCCCCCCCCCCCCCCCCCCCCCCCCCCCCCCCCCCCCCCCCCCCCCCCCCCCCCCCCCCCCCCCCCCCCCCCCCCCCCCCCCCCCCCCCCCCCCCCCCCCCCCCCCCCCCCCCCCCCCCCCCCCCCCCCCCCCCCCCCCCCCCCCCCCCCCCCCCCCCCC…	PILEUP2=CCCCCCCCCCCCCCCCCCCCCCCCCCCCCCCCCCCCCCCCCCCCCCCCCCCCCCCCCCCCCCCCCCCCCCCCCCCCCCCCCCCCCCCCCCCCCCCCCCCCCCCCCCCCCCCCCCCCCCCCCCCCCCCCCCCCCCCCCCCCCCCCCCCCCCCCCCCCCCCCCCCCCCCCCCCCCCCCCCCCCCCCCCCCCCCCCCCCCCCCCCCCCCCCCCCCCCCCCCCCCCCCCCCCCCCCCCCCCCCCCCCCCCCCCCCCCCCCCCCCCCCCCCCCCCCCCCCCCCCCCCCCCCCCCCCCCCCCCCCCCCCCCCCCCCCCCCCCCCCCCCCCCCCCCCCCCCCACCACCCCCCCCCCCCCCCCCCCCCCCCCCCCCCCCCCCCCCCCCCCCCCCCCCCC…
chrUn	129074590	.	G	A	56.1	PASS	TYPE=somatic_SNV	983	986	0	0.044	LN=1	PILEUP1=GGGGGGGGGGGGGGGGGGGGGGGGGGGGGGGGGGGGGGGGGGGGGGGGGGGGGGGGGGGGGGGGGGGGGGGGGGGGGGGGGGGGGGGGGGGGGGGGGGGGGGGGGGGGGGGGGGGGGGGGGGGGGGGGGGGGGGGGGGGGGGGGGGGGGGGGGGGGGGGGGGGGGGGGGGGGGGGGGGGGGGGGGGGGGGGGGGGGGGGGGGGGGGGGGGGGGGGGGGGGGGGGGGGGGGGGGGGGGGGGGGGGGGGGGGGGGGGGGGGGGGGGGGGGGGGGGGGGGGGGGGGGGGGGGGGGGGGGGGGGGGGGGGGGGGGGGGGGGGGGGGGGGGGGGGGGGGGGGGGGGGGGGGGGGGGGGGGGGGGGGGGGGGGGGGGGGGGGGGGGGGGGGGGGGGG…	PILEUP2=GGGGGGGGGGGGGGGGGGGGGGGGGGGGGGGGGGGGGGGGGGGGGGGGGGGGGGGGGGGGGGGGGGGGGGGGGGGGGAGGGGAGGGAGGGAAAAGGGGGGGAGGGGGGGGGGGGGGGAGGAGGGGGAGAGGGGGGGGGGGGGAGGGGGGGGGGGGGGGGGGGGGGGGGGGGGGGGGGGGGGGGGGGGGGGGGGGGGGGGGGGGGGGGGGGGGGGGGGGGGGGGGGGGGGGGGGGGGGGGGGGGGGGGGGGGGGGGGGGGGGGGGGGGGGGGGGGGGGGGGGGGGGGGGGGGGGGGGGGGGGGGGGGGGGGGGGGGGGGGGGGGGGGGGGGGGGGGGGGGGGGGGGGGGGGGGGGGGGGGGGGGGGGGGGAGGGAGGGGGGGGGGGGGGGGA…
chrUn	129256071	.	T	A	56	PASS	TYPE=somatic_SNV	926	553	0	0.056	LN=1	PILEUP1=ttttttttttttttttttttttttttttttttttttttttttttttttttttttttttttttttttttttttttttttttttttttttttttttttttttttttttttttttttttttttttttttttttttttttttttttttttttttttttttttttttttttttttttttttttttttttttttttttttttttttttttttttttttttttttttttttttttttttttttttttttttttttttttttttttttttttttttttttttttttttttttttttttttttttttttttttttttttttttttttttttttttttttttttttttttttttttttttttttttttttttttttttttttttttttttttttttttttt…	PILEUP2=tttttttttttttttttttttttttttttttttttttttttttttttttttttttttttttttttttttttttttttttttttttttttttttttttttttttttttttttttttttttttttttttttttttttttttttttttttttttttttttttttttttttttttttttttttttttttttttttttttttatttttttttattttttttttttttttttttttttatattttttttttttttttttttattttttttttttattttttttatttttttatttttttttttttttatttattatttttttttttttttttttttttttttttttttttttttttttatttttttttttttttatttttttttattttttattttt…
chrUn	131302998	.	T	C	54.5	PASS	TYPE=somatic_SNV	875	813	0	0.033	LN=1	PILEUP1=ttttttttttttttttttttttttttttttttttttttttttttttttttttttttttttttttttttttttttttttttttttttttttttttttttttttttttttttttttttttttttttttttttttttttttttttttttttttttttttttttttttttttttttttttttttttttttttttttttttttttttttttttttttttttttttttttttttttttttttttttttttttttttttttttttttttttttttttttttttttttttttttttttttttttttttttttttttttttttttttttttttttttttttttttttttttttttttttttttttttttttttttttttttttttttttttttttttttt…	PILEUP2=ttctttcttttttctctttttttttttttttttttttttttttttttttttttctttttttttttttttcttttttttttttttttttttttttttttttcttttttttttttttttttttttttcttttttttttttttttttttttttttttttttttttttttttttttttttttttttttttttttttttttttttttttttttttttttttttctttttttttttttttttttttttttttttttttttttttttctttttttttttctttttttttttctttttttttttttttttttttttttttttcttttttttttttttttttttttttcttttttttttttttttttttttttttttttttttttttttttttttttttt…
chrUn	131517403	.	T	C	37.6	PASS	TYPE=somatic_SNV	991	975	0	0.025	LN=1	PILEUP1=TTTTTTTTTTTTTTTTTTTTTTTTTTTTTTTTTTTTTTTTTTTTTTTTTTTTTTTTTTTTTTTTTTTTTTTTTTTTTTTTTTTTTTTTTTTTTTTTTTTTTTTTTTTTTTTTTTTTTTTTTTTTTTTTTTTTTTTTTTTTTTTTTTTTTTTTTTTTTTTTTTTTTTTTTTTTTTTTTTTTTTTTTTTTTTTTTTTTTTTTTTTTTTTTTTTTTTTTTTTTTTTTTTTTTTTTTTTTTTTTTTTTTTTTTTTTTTTTTTTTTTTTTTTTTTTTTTTTTTTTTTTTTTTTTTTTTTTTTTTTTTTTTTTTTTTTTTTTTTTTTTTTTTTTTTTTTTTTTTTTTTTTTTTTTTTTTTTTTTTTTTTTTTTTTTTTTTTTTTTTTTTTTTTTTTT…	PILEUP2=TTTTTTTTTTTTTTTTTTTTTTTTTTTTTTTTTTTTTTTTTTTTTTTTTTTTTTTTTTTTTTTTTTTTTTTTTTTTTTTTTTTTTTTTTTTTTTTTTTTTTTTTTTTTTTTTTTTTTTTTTTTTTTTTTTTTTTTTTTTTTTTTTTTTTTTTTTTTTTTTTTTTTTTTTTTTTTTTTTTTTTTTTTTTTTTTTTTTTTTTTTTTTTTTTTTTTTTTTTTTTTTTTTTTTTTTTTTTTTTTTTTTTTTTTTTTTTTTTTTTTTTTTTTTTTTTTTTTTTTTTTTTTTTTTTTTTTTTTTTTTTTTTTTTTTTTTTTTTTTTTTTTTTTTTTTTTTTTTTTTTTTTTTTTTTTTTTTTTTTTTTTTTTTTTTTTTTTTTTTTTTTTTTTTTTT…
chrUn	134282694	.	A	C	41.4	PASS	TYPE=somatic_SNV	1000	524	0	0.032	LN=1	PILEUP1=ggggggaggaggggggggagaggggaggggagggggagggggggggggggggggaggggggaaggaaaggaagagggggggaaggagggggaaagaggggggagggggagagggaggggggaaaggaagggggggggaggggggggggagggaggggggaagagggagggagggggggagagggggagagggggggagagggggaaggaggggaggggggggggaggaaggggggggggggggggggggaagggggggggggagaaggggggggagggaggggggggagggaagggagggggagggggagggggggaggggggaggaagagggaagggaggagagggggggagggaggggggaggggggagggggggaagggaggggaggg…	PILEUP2=agagggggggggagggaaggaggcagggggggggggggggggggggggggcgggagggggggggagggggggggggagaaggggggcggggggggggggggagaggagggggagggggggggggggggggcggggggggggagggggggggggggggaaggggggggagaggaaggggggggggggggggaggaggagggggggggggagggggagagggggggaagggggggggagggcgggggggggggggggggagggggggggggggggagggaggggggaggagaggggggagagcggaggggaggggaggagggggagacgggaaggggggggggggaggggaaaggcgggggggggggaggggaggggggggggaaaaagaagg…
chrUn	134594257	.	G	A	54	PASS	TYPE=somatic_SNV	1000	1000	0	0.029	LN=1	PILEUP1=ggggggggggggggggggggggggggggggggggggggggggggggggggggggggggggggggggggggggggggggggggggggggggggggggggggggggggggggggggggggggggggggggggggggggggggggggggggggggggggggggggggggggggggggggggggggggggggggggggggggggggggggggggggggggggggggggggggggggggggggggggggggggggggggggggggggggggggggggggggggggggggggggggggggggggggggggggggggggggggggggggggggggggggggggggggggggggggggggggggggggggggggggggggggggggggggggggggggg…	PILEUP2=gagggggggggggggggggggggggggggggggggggggggggggggggggggggggggggggggggggggggggggggggaggggaggggggaggggggggggggggggggggggggggggggggggggggggggggggggggggggggggggggaggggggaggggggggggggggggggggggggggggggggggggggggagggggggggggggggaggggggggggggggaggaggggggggggggggggggggggggggggggggggggggggggggggggggggggggggggggggggggggggggggggggggaggggggaggggagggggggggggaggggggggggggggggggagggggggagggggggggggggggggg…
chrUn	134598279	.	A	T	51.5	PASS	TYPE=somatic_SNV	987	732	0	0.031	LN=1	PILEUP1=AAAAAAAAAAAAAAAAAAAAAAAAAAAAAAAAAAAAAAAAAAAAAAAAAAAAAAAAAAAAAAAAAAAAAAAAAAAAAAAAAAAAAAAAAAAAAAAAAAAAAAAAAAAAAAAAAAAAAAAAAAAAAAAAAAAAAAAAAAAAAAAAAAAAAAAAAAAAAAAAAAAAAAAAAAAAAAAAAAAAAAAAAAAAAAAAAAAAAAAAAAAAAAAAAAAAAAAAAAAAAAAAAAAAAAAAAAAAAAAAAAAAAAAAAAAAAAAAAAAAAAAAAAAAAAAAAAAAAAAAAAAAAAAAAAAAAAAAAAAAAAAAAAAAAAAAAAAAAAAAAAAAAAAAAAAAAAAAAAAAAAAAAAAAAAAAAAAAAAAAAAAAAAAAAAAAAAAAAAAAAAAAAAAAAAA…	PILEUP2=AAAAAAAAAAAAAAAAAAAAATAAAAAAAAAAAAAAAAAAAAAAAAAAAAAAAAAAAAAAAAAAAAAAAAAAAAAAAAAAAATAATTTAAAAAAAAAAAAAAAAAAAAAAAAAAAAAAAAAAAAAAAATTAAAAAAAAAAAAAAAAAAAAAAAAAAAAAAAAAAAAAAAAAAAAAAAAAAAAAAAAAAAAAAAAAAAAAAAAAAAAAAAAAAAAAAAAAAAAAAAAAATTAAAAAAATTTAAAAAAAAAAAAAAAAAAAAAAAAAAAAAAAAAAAAAAAAAAAAAAAAAAAAAAAAAAAAAAATAAAAAAAAAAAAAAAAAAAAAAAAAAAAAAAAAAAAAAAAAAAAAAAAAAAAAAAAAAAAAAAAAAAAAAAAAAAAAAAAAAAAAAA…
chrUn	134676086	.	T	A	55.9	PASS	TYPE=somatic_SNV	862	581	0	0.059	LN=1	PILEUP1=ttttttttttttttctttttttttttttttttttctttttttttttttttttttttttttttttttcttttttttcttttttttttttttttttttttttttttttccttttttttttttttttctttctttttttttcttttttctttttttttttttttttttttttttttttttttttttttttttcttttttttttttttttttttctttttcttttttttttttttttttttcttcttttttttttttttttttttttttttttttttttttttttttttttttttttttcctttttttttttctttttttttttctttttctctcttttctttttttttttttttttttttttttttttttttttttttttttcttttttctttt…	PILEUP2=ttttttttttttttttttttttttttttttttttttttttttttttttttttttttttttttttttttttttttttttttttttttttttttttttttttttttttttttttttttttttttttttttttttttttttttttatatttaataattttaataaaaaataaatttataatatatttttttttttttcttttttttttttttttttttttttttttttttttttttttttttttttttttttttttttttttttttttttttttttttttttttttttttttttttttttttttttttttttttttttttttttttttatttttttttatttattttttatttttttttttttttttttttttaatatttttttattatttttt…
chrUn	141239211	.	G	C	56.1	PASS	TYPE=somatic_SNV	999	995	0	0.041	LN=1	PILEUP1=ggggggggggggggggggggggggggggggggggggggggggggggggggggggggggggggggggggggggggggggggggggggggggggggggggggggggggggggggggggggggggggggggggggggggggggggggggggggggggggggggggggggggggggggggggggggggggggggggggggggggggggggggggggggggggggggggggggggggggggggggggggggggggggggggggggggggggggggggggggggggggggggggggggggggggggggggggggggggggggggggggggggggggggggggggggggggggggggggggggggggggggggggggggggggggggggggggggggg…	PILEUP2=gggggggggggggggggggggggggggggggggggggggggggggggggggggggggggggggggggggggggggggggggggggggggggggggggggggcggggggggggggggggggggggcgggggggggggggggggggggggggggggggggggggggcggggggggggggggggggggggggggggggggggggggggggggggcggggggggggggggggcgggggggggggggggggggcgggcggggggggggggcgggggggggggggggggggggcgcggggggggggggggggggggggcgggggcgggggggggggggggggggggggggggggggggcggggggggggggcgcgggggcggggggggggggggggg…
chrUn	141239214	.	A	G	56.1	PASS	TYPE=somatic_SNV	999	995	0	0.038	LN=1	PILEUP1=aaaaaaaaaaaaaaaaaaaaaaaaaaaaaaaaaaaaaaaaaaaaaaaaaaaaaaaaaaaaaaaaaaaaaaaaaaaaaaaaaaaaaaaaaaaaaaaaaaaaaaaaaaaaaaaaaaaaaaaaaaaaaaaaaaaaaaaaaaaaaaaaaaaaaaaaaaaaaaaaaaaaaaaaaaaaaaaaaaaaaaaaaaaaaaaaaaaaaaaaaaaaaaaaaaaaaaaaaaaaaaaaaaaaaaaaaaaaaaaaaaaaaaaaaaaaaaaaaaaaaaaaaaaaaaaaaaaaaaaaaaaaaaaaaaaaaaaaaaaaaaaaaaaaaaaaaaaaaaaaaaaaaaaaaaaaaaaaaaaaaaaaaaaaaaaaaaaaaaaaaaaaaaaaaaaaaaaaaaaaaaaaaaaaaaa…	PILEUP2=aaaaaaaaaaaaaaaaaaaaaaaaaaaaaaaaaaaaaaaaaaaaaaaaaaaaaaaaaaaaaaaaaaaaaaaaaaaaaaaaaaaaaaaaaaaaaaaaaaaaagaaaaaaaaaaaaaaaaaaaaaagaaaaaaaaaaaaaaaaaaaaaaaaaaaaaaaaaaaaaaagaaaaaaaaaaaaaaaaaaaaaaaaaaaaaaaaaaaaaaaaaaaaaagaaaaaaaaaaaaaaagaaaaaaaaaaaaaaaaaaagaaagaaaaaaaaaaaagaaaaaaaaaaaaaaaaaaaaagagaaaaaaaaaaaaaaaaaaaaaagaaaaagaaaaaaaaaaaaaaaaaaaaaaaaaaaaaaaaagaaaaaaaaaaaagagaaaaagaaaaaaaaaaaaaaaaaa…
chrUn	143968069	.	T	G	56.1	PASS	TYPE=somatic_SNV	996	988	0	0.121	LN=1	PILEUP1=TTTTTTTTTTTTTTTTTTTTTTTTTTTTTTTTTTTTTTTTTTTTTTTTTTTTTTTTTTTTTTTTTTTTTTTTTTTTTTTTTTTTTTTTTTTTTTTTTTTTTTTTTTTTTTTTTTTTTTTTTTTTTTTTTTTTTTTTTTTTTTTTTTTTTTTTTTTTTTTTTTTTTTTTTTTTTTTTTTTTTTTTTTTTTTTTTTTTTTTTTTTTTTTTTTTTTTTTTTTTTTTTTTTTTTTTTTTTTTTTTTTTTTTTTTTTTTTTTTTTTTTTTTTTTTTTTTTTTTTTTTTTTTTTTTTTTTTTTTTTTTTTTTTTTTTTTTTTTTTTTTTTTTTTTTTTTTTTTTTTTTTTTTTTTTTTTTTTTTTTTTTTTTTTTTTTTTTTTTTTTTTTTTTTTTT…	PILEUP2=TTTTGTTTTTTTTTTTTTTTTGTTTTTTTGTTGTTTTTTTTTTGGTTTTTGTTTGTTTTTTGGTTTTTTTTGTTTTTTTTGGTTTTTTTTTTTTTTTTTTTGTTTTGGGTGTTTTTTTTTTTTTTTTTTTTTTTTTTTTTTTTTTTTTTTTTTTTTTTTTTTTTTTTTTTTTTTTTTTTTGTTTTTTGTTTTTGTTTTTTTTGTTGTTTTTTTTTTGTTTTGTTTGTTTTTTTTTGTTGTTGTTTTGTGTTGGGTTTTTTTGTTGTGTTTTTTGTGTTTTTTTTTTTTTTTTTTTTTTTTTTTTTTTTTTTTTTTTTTTTTTTTTGTGGTTGGGTTTTTTTTTTTTTTTTTTTTTTTTTTTTTTTTTTTTTTTTTTTTTTTTTTTTTTTTT…
chrUn	144291250	.	A	T	55.6	PASS	TYPE=somatic_SNV	759	872	0	0.073	LN=1	PILEUP1=AAAAAAAAAAAAAAAAAAAAAAAAAAAAAAAAAAAAAAAAAAAAAAAAAAAAAAAAAAAAAAAAAAAAAAAAAAAAAAAAAAAAAAAAAAAAAAAAAAAAAAAAAAAAAAAAAAAAAAAAAAAAAAAAAAAAAAAAAAAAAAAAAAAAAAAAAAAAAAAAAAAAAAAAAAAAAAAAAAAAAAAAAAAAAAAAAAAAAAAAAAAAAAAAAAAAAAAAAAAAAAAAAAAAAAAAAAAAAAAAAAAAAAAAAAAAAAAAAAAAAAAAAAAAAAAAAAAAAAAAAAAAAAAAAAAAAAAAAAAAAAAAAAAAAAAAAAAAAAAAAAAAAAAAAAAAAAAAAAAAAAAAAAAAAAAAAAAAAAAAAAAAAAAAAAAAAAAAAAAAAAAAAAAAAAA…	PILEUP2=AAAAAAAAATAAATAAAAAAAAAAAAAAAAAAAAAAAAAAAAAAAAAAAAAAAAAAAAAAAAAAAAAAAAAAAAAAAAAAAAAAAAAAAAAAAAAAAAAAAAAAAAAAAAAAAAAAAAAAAAAAAAAAAAAAAAAAAAAATAAATATAAAAAAAATAAAAAAATTAAAATAAAATATAAAATAAAAAAAAAAAAAAAAAAAAAAAATAAATATAATAAAAAAAAAAAAAAAAAAAAAAAAAAAAAAAAAAAAAAAAAAAAAAAAAAAAAAAAAAAAAAAAAAAAAAAAAAAAAATAAAAATTTAATAAATAATAAAAAATAATATTAATAAATAAAAAATTTTAATATTAAATTAAATAAAAAAAAAAAAAAAAAAAAAAAAAAAAAAAAA…
chrUn	144698461	.	G	A	20.8	PASS	TYPE=somatic_SNV	903	915	0	0.022	LN=1	PILEUP1=ggggggggggggggggggggggggggggggggggggggggggggggggggggggggggggggggggggggggggggggggggggggggggggggggggggggggggggggggggggggggggggggggggggggggggggggggggggggggggggggggggggggggggggggggggggggggggggggggggggggggggggggggggggggggggggggggggggggggggggggggggggggggggggggggggggggggggggggggggggggggggggggggggggggggggggggggggggggggggggggggggggggggggggggggggggggggggggggggggggggggggggggggggggggggggggggggggggggg…	PILEUP2=ggggggggggggggggggggggggaggggggggggggggagggggggggggggggaggggggggggaggggggggggggggggggggggggggggggggggggagggagggggggggggagggggggggggggggggggggaggggggggggggggggggggggggggggggggggggggggggggagggggggggggggggggggggggggggggggggggggggggggggggggggggggggggggggggggggggggggggggggggggggggggggggggggggggggggggggggggggggggggggggggggggggggggggggggggggggggggggggggagggggggggggggggggggggggggggggggggggggggggg…
chrUn	145571187	.	T	C	55.3	PASS	TYPE=somatic_SNV	997	996	0	0.03	LN=1	PILEUP1=ttttttttttttttttttttttttttttttttttttttttttttttttttttttttttttttttttttttttttttttttttttttttttttttttttttttttttttttttttttttttttttttttttttttttttttttttttttttttttttttttttttttttttttttttttttttttttttttttttttttttttttttttttttttttttttttttttttttttttttttttttttttttttttttttttttttttttttttttttttttttttttttttttttttttttttttttttttttttttttttttttttttttttttttttttttttttttttttttttttttttttttttttttttttttttttttttttttttt…	PILEUP2=tttttttttttttttttttttttttttttttttttttttttttttttttttttcttttttttttttttttttttttttttttttttttttttttttttttctttttttttttttttttttttttttttttttttttttttttttttttttttttttttctttcttttttttttttttctttttttttttttttttttttttttttttttttttttttttttttttttctttttttttttttttttttttttttttttttttttttttttttttttttttttttttttttttttttttttttttttttttttctttttttttttttttttttcttttttttttttcttttctttttttttttttttcttttttttttttttttttttttttt…
chrUn	146483968	.	C	A	10.4	PASS	TYPE=somatic_SNV	998	999	0	0.018	LN=1	PILEUP1=CCCCCCCCCCCCCCCCCCCCCCCCCCCCCCCCCCCCCCCCCCCCCCCCCCCCCCCCCCCCCCCCCCCCCCCCCCCCCCCCCCCCCCCCCCCCCCCCCCCCCCCCCCCCCCCCCCCCCCCCCCCCCCCCCCCCCCCCCCCCCCCCCCCCCCCCCCCCCCCCCCCCCCCCCCCCCCCCCCCCCCCCCCCCCCCCCCCCCCCCCCCCCCCCCCCCCCCCCCCCCCCCCCCCCCCCCCCCCCCCCCCCCCCCCCCCCCCCCCCCCCCCCCCCCCCCCCCCCCCCCCCCCCCCCCCCCCCCCCCCCCCCCCCCCCCCCCCCCCCCCCCCCCCCCCCCCCCCCCCCCCCCCCCCCCCCCCCCCCCCCCCCCCCCCCCCCCCCCCCCCCCCCCCCCCC…	PILEUP2=CCCCCCCCCCCCCCCCCCCCCCCCCCCCCCCCCCCCCCCCCCCCCCCCCCCCCCCCCCCCCCCCCCCCCCCCCCCCCCCCCCCCCCCCCCCCCCCCCCCCCCCCCCCCCCCCCCCCCCCCCCCCCCCCCCACCCACCCCCCCCCCCCCCCCCCCCCCCCCCCCCCCCCCCCCCCCCCCCCCCCCCCCCCCCCCCCCCCCCCCCCCCCCCCCCCCCCCCACCCCCCCCCCCCCCCCCCCCCCACCCCCCCCCCCCCCCCCCCCCCCCCCCCCCCCCCCCCCCCCCCACCCCCCCCCCCCCCCCCCCCCCCCCCCCCCCCCCCCCCCCCCCCCCCCCCCCCCCCCCCCCCCCCCCCCACCCACCCCCCCCCACACCCCCCCCCCCCCCCCCCC…

## Sheet: DeNovo Top 20
De Novo
pos	ref	alt	wild allele freq	lab allele freq	wild depth	lab depth
2526140	T	A	0	0.052	997	998
8605824	G	A	0	0.053	934	930
8605829	C	T	0	0.054	907	889
8678151	T	C	0	0.07	998	993
22410779	C	T	0	0.16	992	997
23864162	T	A	0	0.06	991	895
27210236	C	T	0	0.057	965	664
27788600	A	G	0	0.069	995	956
32636965	G	A	0	0.074	1000	658
55497238	A	C	0	0.053	919	674
67266085	C	T	0	0.066	998	846
67492174	A	G	0	0.07	940	961
69231084	A	C	0	0.055	990	979
76123604	A	G	0	0.051	948	956
96566683	T	C	0	0.071	988	971
108297034	G	C	0	0.052	932	889
117259255	T	G	0	0.083	1000	600
127028996	C	T	0	0.065	982	965
129256071	T	A	0	0.056	926	553
143968069	T	G	0	0.121	996	988

## Sheet: Lost SNPs
chr	pos		ref	alt	Q			lab depth	wild depth	lab allele freq	wild allele freq		lab-adapted pileup	wild pileup
chrUn	69630646	.	G	A	10.5	PASS	TYPE=somatic_SNV	DP1=999	DP2=999	AR1=0.000	AR2=0.018	LN=1	PILEUP1=ggggggggggggggggggggggggggggggggggggggggggggggggggggggggggggggggggggggggggggggggggggggggggggggggggggggggggggggggggggggggggggggggggggggggggggggggggggggggggggggggggggggggggggggggggggggggggggggggggggggggggggggggggggggggggggggggggggggggggggggggggggggggggggggggggggggggggggggggggggggggggggggggggggggggggggggggggggggggggggggggggggggggggggggggggggggggggggggggggggggggggggggggggggggggggggggggggggggg…	PILEUP2=gggggggggggggggggggggggggggggggggggggggggggggggggggggggggggggggggggggggggggggggggggggggggggggggggggggggggggggggggggggggggggggggggggggggggggggggggggggggggggggggggggggggggggggggggggggggggggggggggggggggggggggggggggggggggggggggggggggggggggggggggggggggggggggggggggggggggggggggggggggggggggggggggggggggggggggggggggggggggggggggggggggggggggggagaggggggggggggggggggggggggggggggggggaggggggggggggggggaggg…
chrUn	4257857	.	A	C	14.5	PASS	TYPE=somatic_SNV	DP1=995	DP2=998	AR1=0.000	AR2=0.019	LN=1	PILEUP1=AAAAAAAAAAAAAAAAAAAAAAAAAAAAAAAAAAAAAAAAAAAAAAAAAAAAAAAAAAAAAAAAAAAAAAAAAAAAAAAAAAAAAAAAAAAAAAAAAAAAAAAAAAAAAAAAAAAAAAAAAAAAAAAAAAAAAAAAAAAAAAAAAAAAAAAAAAAAAAAAAAAAAAAAAAAAAAAAAAAAAAAAAAAAAAAAAAAAAAAAAAAAAAAAAAAAAAAAAAAAAAAAAAAAAAAAAAAAAAAAAAAAAAAAAAAAAAAAAAAAAAAAAAAAAAAAAAAAAAAAAAAAAAAAAAAAAAAAAAAAAAAAAAAAAAAAAAAAAAAAAAAAAAAAAAAAAAAAAAAAAAAAAAAAAAAAAAAAAAAAAAAAAAAAAAAAAAAAAAAAAAAAAAAAAAA…	PILEUP2=AAAAAAAAAAAAAAAAAAAAAAAAAAAAAACAAAAAAAAAAAAAAAAAAAAAAAAAAAAAAAAAAAAAAAAAAAAAAAAAAAAAAAAAAAAAAAAAAAAAAAAAAAAAAAAAAAAAAAAAAAAAAAAAAAAAAAAAAAAAAAAAAAAAAAAAAAAAAAAAAAAAAAAAAAAAAAAAACAAAAAAAAAAAAAAAAAAAAAAAAAAAAAAAAAAAAAAAAAAAAAAAAAAAAAAAAAAAAAAAAAAAAAAAAAAAAAAAAAAAAAAAAAAAAAAAAAAAAAAAAAAAAAACAAAAAAAAAAAAAAAAAAAAAAAAACAAAAAAAAAAAAAAAAAACAAAAAAAACAAAAAAAAAAAAAAAAAAAAAAAAAAAAAAACAAAACAAAAAAAAAAA…
chrUn	40580223	.	C	T	14.6	PASS	TYPE=somatic_SNV	DP1=1000	DP2=1000	AR1=0.000	AR2=0.019	LN=1	PILEUP1=ccccccccccccccccccccccccccccccccccccccccccccccccccccccccccccccccccccccccccccccccccccccccccccccccccccccccccccccccccccccccccccccccccccccccccccccccccccccccccccccccccccccccccccccccccccccccccccccccccccccccccccccccccccccccccccccccccccccccccccccccccccccccccccccccccccccccccccccccccccccccccccccccccccccccccccccccccccccccccccccccccccccccccccccccccccccccccccccccccccccccccccccccccccccccccccccccccccccc…	PILEUP2=cccccccccccctcctcccccccccccccccccccccccccccccccccccccccccccccccccccccccccccccccccccccccccccccccccccccctcccccccccccccccccccccccccccccccccccccccccccccctcccccccccctcccccccccccccccccccccccccccctcccccccccccccccccccccccccccccccccccccccccccccccccccccccccccccccccccccccccccccccccccccccccccccccccccccccccccccccccccccccccccccccccccccccccccccccccccccccccccccccccccccccccccccccccccccccctcccccccccccccccc…
chrUn	21462634	.	G	C	11.5	PASS	TYPE=somatic_SNV	DP1=922	DP2=859	AR1=0.000	AR2=0.020	LN=1	PILEUP1=GGGGGGGGGGGGGGGGGGGGGGGGGGGGGGGGGGGGGGGGGGGGGGGGGGGGGGGGGGGGGGGGGGGGGGGGGGGGGGGGGGGGGGGGGGGGGGGGGGGGGGGGGGGGGGGGGGGGGGGGGGGGGGGGGGGGGGGGGGGGGGGGGGGGGGGGGGGGGGGGGGGGGGGGGGGGGGGGGGGGGGGGGGGGGGGGGGGGGGGGGGGGGGGGGGGGGGGGGGGGGGGGAGGGGGGGGGGGGGGGGGGGGGGGGGGGGGGGGGGGGGGGGGGGGGGGGGGGGGGGGGGGGGGGGGGGGGGGGGGGGGGGGGGGGGGGGGGGGGGGGGGGGGGGGGGGGGGGGGGGGGGGGGGGGGGGGGGGGGGGGGGGGGGGGGGGGGGGGGGGGGGGGGGGGGG…	PILEUP2=GGGGGGGGGGGGGGGGGGGGGGGGGGGGGGGGGGGGGGGGGGGGGGGGGGGGGGGGGGGGGGGGGGGGGGGGGGGGGGGGGGGGGGGGGGGGGGGGGGGGGGGGGGGGGGGGGGGGGGGGGGGGGGGGGGGGGGGGGGGGGGGGGGGGGGGGGGGGGGGGGGGGGGGGGGGGGGGGGGGGGGGGGGGGGGGGGGGGGGGGGGGGGGGGGGGGGGGGGGGGGGGGGGGGGGGGGGGGGGGGGGGGGGGGGGGGGGGGGGGGGGGGGGGGGGGGGGGGGGGGGGGGGGGGGGGGGGGGGGGGGGGGGGGGGGGGGGGGGGGGGGGGGGGGGGGGGGGGGGGGGGGGGGGGGGGGGGGGGGGGGGGGGGGGGGGGGGGGGGGGGGGGGGGGGGG…
chrUn	34807176	.	T	G	14	PASS	TYPE=somatic_SNV	DP1=902	DP2=883	AR1=0.000	AR2=0.020	LN=1	PILEUP1=TTTTTTTTTTTTTTTTTTTTTTTTTTTTTTTTTTTTTTTTTTTTTTTTTTTTTTTTTTTTTTTTTTTTTTTTTTTTTTTTTTTTTTTTTTTTTTTTTTTTTTTTTTTTTTTTTTTTTTTTTTTTTTTTTTTTTTTTTTTTTTTTTTTTTTTTTTTTTTTTTTTTTTTTTTTTTTTTTTTTTTTTTTTTTTTTTTTTTTTTTTTTTTTTTTTTTTTTTTTTTTTTTTTTTTTTTTTTTTTTTTTTTTTTTTTTTTTTTTTTTTTTTTTTTTTTTTTTTTTTTTTTTTTTTTTTTTTTTTTTTTTTTTTTTTTTTTTTTTTTTTTTTTTTTTTTTTTTTTTTTTTTTTTTTTTTTTTTTTTTTTTTTTTTTTTTTTTTTTTTTTTTTTTTTTT…	PILEUP2=TTTTTTTTTTTTTTTTTTTTTTTTTTTTGTTTTTTTTTTTTTTTTTTTTTTTTTTTTTTTTTTTTTTTTTGTTTTTTTTTTTTTTTTTTTTTGTTTTTTTTTTTTTTTTTTTTTTTTTTGTTTTTTGTGTTTTTTTTTTTTTTTTGTTTTTTTTTTTTTTTTTTTTTTTTTTTTTTTTTGTTTTTTGTTTTTTTTTTTTTTTTTTTTTTTTTTTTTTTTTTTTGTTTTTTTGTTTTTTTTTGTTTTTTTTTTTTTTTTTGTTTTTTTTTTTTTTTTTTGTGTTTTTTTTTGTTTTTTTTTTTTTTTTTTTTTTTTTTTTTTTTTTTTTTTTTTTTTTTTTTTTTTTTTTTTTTTTTTTTTTTTTTTTTTTTTTTTTTTTTTTTTTTTTTTT…
chrUn	56653686	.	T	A	18.8	PASS	TYPE=somatic_SNV	DP1=1000	DP2=1000	AR1=0.000	AR2=0.020	LN=1	PILEUP1=TTTTTTTTTTTTTTTTTTTTTTTTTTTTTTTTTTTTTTTTTTTTTTTTTTTTTTTTTTTTTTTTTTTTTTTTTTTTTTTTTTTTTTTTTTTTTTTTTTTTTTTTTTTTTTTTTTTTTTTTTTTTTTTTTTTTTTTTTTTTTTTTTTTTTTTTTTTTTTTTTTTTTTTTTTTTTTTTTTTTTTTTTTTTTTTTTTTTTTTTTTTTTTTTTTTTTTTTTTTTTTTTTTTTTTTTTTTTTTTTTTTTTTTTTTTTTTTTTTTTTTTTTTTTTTTTTTTTTTTTTTTTTTTTTTTTTTTTTTTTTTTTTTTTTTTTTTTTTTTTTTTTTTTTTTTTTTTTTTTTTTTTTTTTTTTTTTTTTTTTTTTTTTTTTTTTTTTTTTTTTTTTTTTTTTT…	PILEUP2=TTTTTTTTTTTTTTTTTTTTTTTTTATTTTTTTTTTTTTTTTTTTTTTTTTTTTTTTTTTTTTTTTTTTTTTTTTTTTTTTTTTTTTTTTTATTTTTTTTTTTTTTTTTTTTTTTTTTTTTTTTTTTTTTTTTTTTTTTTTTTTTTTTTTTTTTTTTTTTTTTTTTTTTTTTTTTTTATTTTTTTTTTTTTTTTTTTTTATTTTTTTTTTTTTTTTTTTTTTTTTTTTTTTTTTTTTTTTTTTTTTTTTTTTTTTTTTTTTTTTTTTTTTTTTTTTTTTTTTTTTTTTTTTTTTTTATTTTTTTTTTTTTTTTTTTTTTTTTTTTTTTTTTTTTTTTTTTTTTTTTTTTTATTTTTTTTTTTTTTTTTTTTTTTTTTTTTTTTTTTTTTTT…
chrUn	103193596	.	A	T	18.7	PASS	TYPE=somatic_SNV	DP1=997	DP2=1000	AR1=0.000	AR2=0.020	LN=1	PILEUP1=AAAAAAAAAAAAAAAAAAAAAAAAAAAAAAAAAAAAAAAAAAAAAAAAAAAAAAAAAAAAAAAAAAAAAAAAAAAAAAAAAAAAAAAAAAAAAAAAAAAAAAAAAAAAAAAAAAAAAAAAAAAAAAAAAAAAAAAAAAAAAAAAAAAAAAAAAAAAAAAAAAAAAAAAAAAAAAAAAAAAAAAAAAAAAAAAAAAAAAAAAAAAAAAAAAAAAAAAAAAAAAAAAAAAAAAAAAAAAAAAAAAAAAAAAAAAAAAAAAAAAAAAAAAAAAAAAAAAAAAAAAAAAAAAAAAAAAAAAAAAAAAAAAAAAAAAAAAAAAAAAAAAAAAAAAAAAAAAAAAAAAAAAAAAAAAAAAAAAAAAAAAAAAAAAAAAAAAAAAAAAAAAAAAAAAA…	PILEUP2=AAAAAAAAAAAAAAAAAAAAAAAAAAAAAAAAAAAAAAAAAAAAAAAAAAAAAAAAAAAAAAAAAAAAAAAAAAAAAAAAAAAAAAAAAAAAAAAAAAAAAAAAAAAAAAAAAAAAAAAAAAAAAAAAAAAAAAAAAAAAAAAAAAAAAAAAAAAAAAAAAAAAAAAAAAAAAAAAAAAAAAAAAAAAAAAAAAAAAAAAAAAAAAAAAAAAAAAAAAAAAAAAAAAAAAAAAAAAAAAAAAAAAAAAAAAAAAAAAAAAAAAAAAAAAAAAAAAAAAAAAAAAAAAAAAAAAAAAAAAAAAAAAAAAAAAAAAAAAAAAAAAAAAAAAAAAAAAAAAAAAAAAAAAAAAAAAAAAAAAAAAAAAAAAAAAAAAAAAAAAAAAAAAAAAAA…
chrUn	39044044	.	G	T	23.1	PASS	TYPE=somatic_SNV	DP1=999	DP2=1000	AR1=0.000	AR2=0.021	LN=1	PILEUP1=GGGGGGGGGGGGGGGGGGGGGGGGGGGGGGGGGGGGGGGGGGGGGGGGGGGGGGGGGGGGGGGGGGGGGGGGGGGGGGGGGGGGGGGGGGGGGGGGGGGGGGGGGGGGGGGGGGGGGGGGGGGGGGGGGGGGGGGGGGGGGGGGGGGGGGGGGGGGGGGGGGGGGGGGGGGGGGGGGGGGGGGGGGGGGGGGGGGGGGGGGGGGGGGGGGGGGGGGGGGGGGGGGGGGGGGGGGGGGGGGGGGGGGGGGGGGGGGGGGGGGGGGGGGGGGGGGGGGGGGGGGGGGGGGGGGGGGGGGGGGGGGGGGGGGGGGGGGGGGGGGGGGGGGGGGGGGGGGGGGGGGGGGGGGGGGGGGGGGGGGGGGGGGGGGGGGGGGGGGGGGGGGGGGGGGG…	PILEUP2=GGGGGGGGGGGGGGGGGGGGGGGGGGGGGGGGGGTGGGGGGGGGGGGGGGGGGGGGGGGGGGGGGGGGGGGGGGGGGGGTGGGGGGGGGGGGGGGGGGGGGGGTGGGGGGGGGGGGGGGGGGGGGGGGGGGGGGGGGGGGGGGGGGGGGGGGGGGGGGGGGGGGGGGGGGGGGGGGGGGGGGGGGGGGGGGGGGGGGGGGGGGGGGGGGGGGGGGGGGGGGGGGGGGGGGGGGGGGGGGGGGGGGGGGGGGGGGGGGGGGGGGGGGGGGGGGGGGGGGGGGGGGGGGGGGGGGGGGGGGGGGGGGGGGGGGGGGGGGGGGGGGGGGGGGGGGGGGGGGGGGGGGGGGGGGGGGGGGGGGGGGGGGGGGGGGGGGGGGGGGGGGGGGGGGGG…
chrUn	43357936	.	A	C	13.3	PASS	TYPE=somatic_SNV	DP1=820	DP2=924	AR1=0.000	AR2=0.021	LN=1	PILEUP1=AAAAAAAAAAAAAAAAAAAAAAAAAAAAAAAAAAAAAAAAAAAAAAAAAAAAAAAAAAAAAAAAAAAAAAAAAAAAAAAAAAAAAAAAAAAAAAAAAAAAAAAAAAAAAAAAAAAAAAAAAAAAAAAAAAAAAAAAAAAAAAAAAAAAAAAAAAAAAAAAAAAAAAAAAAAAAAAAAAAAAAAAAAAAAAAAAAAAAAAAAAAAAAAAAAAAAAAAAAAAAAAAAAAAAAAAAAAAAAAAAAAAAAAAAAAAAAAAAAAAAAAAAAAAAAAAAAAAAAAAAAAAAAAAAAAAAAAAAAAAAAAAAAAAAAAAAAAAAAAAAAAAAAAAAAAAAAAAAAAAAAAAAAAAAAAAAAAAAAAAAAAAAAAAAAAAAAAAAAAAAAAAAAAAAAA…	PILEUP2=AAAAAAAAAAAAAAAAAAAAAAAAAAAAAAAAAAAAAAAAAAAAAAAAAAAAAAAAAAAAAAAAAAAAAAAAAAAAAAAAAAAAAAAAAAAAAAAAAAAAAAAAAAAAAAAAAAAAAAAAAAAAAAAAAAAAAAAAAAAAAAAAAAAAAAAAAAAAAAAAAAAAAAAAAAAAAAAAAAAAAAAAAAAAAAAAAAAAAAAAAAAAAAAAAAAAAAAAAAAAAAAAAAAAAAAAAAAAAAAAAAAAAAAAAAAAAAAAAAAAAAAAAAAAAAAAAAAAAAAAAAAAAAAAAAAAAAAAAAAAAAAAAAAAAAAAAAAAAAAAAAAAAAAAAAAAAAAAAAAAAAAAAAAAAAAAAAAAAAAAAAAAAAAAAAAAAAAAAAAAAAAAAAAAAAA…
chrUn	47146933	.	C	T	27.8	PASS	TYPE=somatic_SNV	DP1=987	DP2=988	AR1=0.000	AR2=0.022	LN=1	PILEUP1=CCCCCCCCCCCCCCCCCCCCCCCCCCCCCCCCCCCCCCCCCCCCCCCCCCCCCCCCCCCCCCCCCCCCCCCCCCCCCCCCCCCCCCCCCCCCCCCCCCCCCCCCCCCCCCCCCCCCCCCCCCCCCCCCCCCCCCCCCCCCCCCCCCCCCCCCCCCCCCCCCCCCCCCCCCCCCCCCCCCCCCCCCCCCCCCCCCCCCCCCCCCCCCCCCCCCCCCCCCCCCCCCCCCCCCCCCCCCCCCCCCCCCCCCCCCCCCCCCCCCCCCCCCCCCCCCCCCCCCCCCCCCCCCCCCCCCCCCCCCCCCCCCCCCCCCCCCCCCCCCCCCCCCCCCCCCCCCCCCCCCCCCCCCCCCCCCCCCCCCCCCCCCCCCCCCCCCCCCCCCCCCCCCCCCCC…	PILEUP2=CCCCCCCCCCCCCCCCCCCCCCTCCCCCCCCCCCCCCCCCCCCCCCCCCCCCCCCCCCCCCCCCCCCCCCCCCCCCCCCCTCCCCCCCCCCCCCCCCCCCCCCCCCCCCCCCCCCCCCCCCCCCCCCCCCCCCCCCCCCCCCCCCCCCCCCCCCCCCCCCCCCCCCCCCCCCCCCCCCCCCCCCCCCCCCCCCCCCCCCCCCCCCCCCCCCCCCCCCCCCCCCCCCCCCCCTCCCCCCCCCCCCCCCTCCCCCCCCCCCCCCCCCCCCCCCCCCCCCCCCCCCCCCCCCCCCCCCCCCCCCCCCCCCCCCCCCCCCTCCCCCTCCCCCCCCCCCCCCCCCCCCCCCCTCCCCCCCCCCCCTCCCCCCCCCCCCCCCCCCCCCCCCCCCCCC…
chrUn	83587142	.	C	T	21.7	PASS	TYPE=somatic_SNV	DP1=820	DP2=925	AR1=0.000	AR2=0.023	LN=1	PILEUP1=CCCCCCCCCCCCCCCCCCCCCCCCCCCCCCCCCCCCCCCCCCCCCCCCCCCCCCCCCCCCCCCCCCCCCCCCCCCCCCCCCCCCCCCCCCCCCCCCCCCCCCCCCCCCCCCCCCCCCCCCCCCCCCCCCCCCCCCCCCCCCCCCCCCCCCCCCCCCCCCCCCCCCCCCCCCCCCCCCCCCCCCCCCCCCCCCCCCCCCCCCCCCCCCCCCCCCCCCCCCCCCCCCCCCCCCCCCCCCCCCCCCCCCCCCCCCCCCCCCCCCCCCCCCCCCCCCCCCCCCCCCCCCCCCCCCCCCCCCCCCCCCCCCCCCCCCCCCCCCCCCCCCCCCCCCCCCCCCCCCCCCCCCCCCCCCCCCCCCCCCCCCCCCCCCCCCCCCCCCCCCCCCCCCCCCC…	PILEUP2=CCCCCCCCCCCCCCCCCCCCCCCCTCCCCCCCCCCCCCCCCCCCCCCCCCCCCCCCCCCCCCCCCCTCCCCCCCCCCCTCCCCCCTCCCCCCCCCCCCCCCCCCCCCCCCCCCCCCCCCCCCCCCCCCCCCCCCCCCCCCCCCCCCCCCCCCCCCCCCCCCCCCCCCCCCCCCCCCCCCCCCCCCCCCCTCCCTCCCCCCCCCCCCCCCCCCCCCCCCCCCCCCCCCCCCCCCCCCCCCCCCCCCCCCCCCCCCCCCCCCCCCCCCCCCCCCCCCCCCCCCCCCCCCCCCCCCCCCCCCCCCCCCCCCCCCCCCCCCCCCCCCCTCCCCCCCCCCCCCCCCCCCCCCCTCCCCCCCTCCCCCTCCCCCCCCCCCCCCCCCCCCCCCCCTCC…
chrUn	11070027	.	C	T	27.1	PASS	TYPE=somatic_SNV	DP1=882	DP2=878	AR1=0.000	AR2=0.024	LN=1	PILEUP1=CCCCCCCCCCCCCCCCCCCCCCCCCCCCCCCCCCCCCCCCCCCCCCCCCCCCCCCCCCCCCCCCCCCCCCCCCCCCCCCCCCCCCCCCCCCCCCCCCCCCCCCCCCCCCCCCCCCCCCCCCCCCCCCCCCCCCCCCCCCCCCCCCCCCCCCCCCCCCCCCCCCCCCCCCCCCCCCCCCCCCCCCCCCCCCCCCCCCCCCCCCCCCCCCCCCCCCCCCCCCCCCCCCCCCCCCCCCCCCCCCCCCCCCCCCCCCCCCCCCCCCCCCCCCCCCCCCCCCCCCCCCCCCCCCCCCCCCCCCCCCCCCCCCCCCCCCCCCCCCCCCCCCCCCCCCCCCCCCCCCCCCCCCCCCCCCCCCCCCCCCCCCCCCCCCCCCCCCCCCCCCCCCCCCCCC…	PILEUP2=CCCCCTCCCCCCCCCCCCCCCCCCCCCCCTCCCTCCCCCCCCCCCCCCCCCCCCCCCCCCCCCCCCCCCCCCCCCCCCCCCCCCCCCCCCCTCCCCCCCCCCCCCCCCCCCCCCCCCCCCCCCCCCCCCCCCCCCCCCCCCCCCCCCCCCCCCCCCCCCCCCCCCCTCCCCCCCTCCCCCTCCCCCCCCCCCCCCCCCCCCCCCCCCCCCCCCCCCCCCCCCCCCCCCCCCCCCCCCCCCCCCCCCCCCCCCCCCCCCCCCCCCCCCCCCCCCCCCCCCCCCCCCCCCCCCCCCCCCCCCCCCCCCCCCCCCCCCCCCCCCCCCCCCCCCCCCCCCCCCCCCCCCCCCCCCCCCCCCCCCCCCCCCTCCTCCCCCCCCCCCCCCCCCCCCC…
chrUn	14133137	.	A	T	20.1	PASS	TYPE=somatic_SNV	DP1=562	DP2=971	AR1=0.000	AR2=0.025	LN=1	PILEUP1=aaaagaaaaaaaaaaaaaaaaaaaaaaaaaaaaaaaaaaaaaaaaaaaaaaaaaaaaaaaaaaaaaaaaaaaaaaaaaaaaaaaaaaaaaaaaaaaaaaaaaaaaaaaaaaaaaaaaaaaaaaaaaaaaaaaaaaaaaaaaaaaaaaaaaaaaaaaaaaaaaaaaaaaaaaaaaaaaaaaaaaaaaaaaaaaaaaaaaaaaaaaaaaaaaaaaaaaaaaaaaaaaaaaaaaaaaaaaaaaaaaaaaaaaaaaaaaaaaaaaaaaaaaaaaaaaaaaaaaaaaaaaaaaaaaaaaaaaaaaaaaaaaaaaaaaaaaaaaaaaaaaaaaaaaaaaaaaaaaaaaaaaaaaaaaaaaaaaaaaaaaaaaaaaaaaaaaaaaaaaaaaaaaaaaa…	PILEUP2=aaaaaaaaaaaaaaaaaaaaaaaaaaaaaaaaaaaaaaaaaaaaaaaaaaaaaaaaaaaaaaaaaaaattatttaattttttataaatttatatttaaaaaaaaaaaaaaaaaaaaaaaaaaaaaaaaaaaaaaaaaaaaaaaaaaaaaaaaaaaaaaaaaaaaaaaaaaaaaaaaaaaaaaaaaaaaaaaaaaaaaaaaaaaaaaaaaaaaaaaaaaaaaaaaaaaaaaaaaaaaaaaaaaaaaaaaaaaaaaaaaaaaaaaaaaaaaaaaaaaaaaaaaaaaaaaaaaaaaaaaaaaaaaaaaaaaaaaaaaaaaaaaaaaaaaaaaaaaaaggaaaaagaaaaaaaaaaaaaaaaaaaaaaaaaaaaaaaaaaaaaaaaaaaaaaaaa…
chrUn	60639829	.	A	T	40.8	PASS	TYPE=somatic_SNV	DP1=998	DP2=995	AR1=0.000	AR2=0.025	LN=1	PILEUP1=aaaaaaaaaaaaaaaaaaaaaaaaaaaaaaaaaaaaaaaaaaaaaaaaaaaaaaaaaaaaaaaaaaaaaaaaaaaaaaaaaaaaaaaaaaaaaaaaaaaaaaaaaaaaaaaaaaaaaaaaaaaaaaaaaaaaaaaaaaaaaaaaaaaaaaaaaaaaaaaaaaaaaaaaaaaaaaaaaaaaaaaaaaaaaaaaaaaaaaaaaaaaaaaaaaaaaaaaaaaaaaaaaaaaaaaaaaaaaaaaaaaaaaaaaaaaaaaaaaaaaaaaaaaaaaaaaaaaaaaaaaaaaaaaaaaaaaaaaaaaaaaaaaaaaaaaaaaaaaaaaaaaaaaaaaaaaaaaaaaaaaaaaaaaaaaaaaaaaaaaaaaaaaaaaaaaaaaaaaaaaaaaaaaaaaa…	PILEUP2=taaaaaaataaaaaaaaaaaaaaaaaaaaaaaaaaaaaaaaaaataaaaaaaaaaaaaaaaaaaaaaaaaaaaaaaaaaaaaaaaaaaaataaaaaaaaaaaaaaaaaaaaaaaaaaaaaaaaaaaaaaaaaaaaataaaaaaaaataaaaaaaaaaaaaaaaaataaaaaaaaaaaaaaaaaaaaaaaaaataaaaaaaaaaaaaaaaaaaaaaaaaaaaaaaaaaaaaaaaaaaaaaaaaaaaaaaaataaaaaaaaaaaaaaaaaaaaaaaaaaaaaaaaaaaaaaaataaaaaaaaaaaaaaaataaaaaaaaaaaaaaaaaaaaaaaaaaaaaaaaaaaaaaaaaaaaaaaaaaaaaaaaaaaaaaaaaaaaaaaaaaaaaaaaaa…
chrUn	87825979	.	T	A	41.6	PASS	TYPE=somatic_SNV	DP1=955	DP2=960	AR1=0.000	AR2=0.026	LN=1	PILEUP1=TTTTTTTTTTTTTTTTTTTTTTTTTTTTTTTTTTTTTTTTTTTTTTTTTTTTTTTTTTTTTTTTTTTTTTTTTTTTTTTTTTTTTTTTTTTTTTTTTTTTTTTTTTTTTTTTTTTTTTTTTTTTTTTTTTTTTTTTTTTTTTTTTTTTTTTTTTTTTTTTTTTTTTTTTTTTTTTTTTTTTTTTTTTTTTTTTTTTTTTTTTTTTTTTTTTTTTTTTTTTTTTTTTTTTTTTTTTTTTTTTTTTTTTTTTTTTTTTTTTTTTTTTTTTTTTTTTTTTTTTTTTTTTTTTTTTTTTTTTTTTTTTTTTTTTTTTTTTTTTTTTTTTTTTTTTTTTTTTTTTTTTTTTTTTTTTTTTTTTTTTTTTTTTTTTTTTTTTTTTTTTTTTTTTTTT…	PILEUP2=TTTTTTTTTTTTTTTTTTTTTTTTTTTTTTTTTTTTTTTTTTTTTTTTTTTTTTTTTTTTTTTTTTTTTTTTTTTTTTTTTTTTTTTTTTTTTTTTTTTTTTTTTTTTTTTTTTTTTTTTTTTTTTTTTTTTTTTTTTTTTTTTTTTTTTTTTTTTTTTTTTTTTTTTTTTTTTTTTTTTTTTTTTTTTTTTTTTTTTTTTTTTTTTTTTTTTTTTTTTTTTTTTTTTTTTTTTTTTTTTTTTTTTTTTTTTTTTTTTTTTTTTTTTTTTTTTTTTTTTTTTTTTTTTTTTTTTTTTTTTTTTTTTTTTTTTTTTTTTTTTTTTTTTTTTTTTTTTTTTTTTTTTTTTTTTTTTTTTTTTTTTTTTTTTTTTTTTTTTTTTTTTTTTTTTT…
chrUn	87825980	.	T	C	41.5	PASS	TYPE=somatic_SNV	DP1=956	DP2=962	AR1=0.000	AR2=0.026	LN=1	PILEUP1=TTTTTTTTTTTTTTTTTTTTTTTTTTTTTTTTTTTTTTTTTTTTTTTTTTTTTTTTTTTTTTTTTTTTTTTTTTTTTTTTTTTTTTTTTTTTTTTTTTTTTTTTTTTTTTTTTTTTTTTTTTTTTTTTTTTTTTTTTTTTTTTTTTTTTTTTTTTTTTTTTTTTTTTTTTTTTTTTTTTTTTTTTTTTTTTTTTTTTTTTTTTTTTTTTTTTTTTTTTTTTTTTTTTTTTTTTTTTTTTTTTTTTTTTTTTTTTTTTTTTTTTTTTTTTTTTTTTTTTTTTTTTTTTTTTTTTTTTTTTTTTTTTTTTTTTTTTTTTTTTTTTTTTTTTTTTTTTTTTTTTTTTTTTTTTTTTTTTTTTTTTTTTTTTTTTTTTTTTTTTTTTTTTTTTTT…	PILEUP2=TTTTTTTTTTTTTTTTTTTTTTTTTTTTTTTTTTTTTTTTTTTTTTTTTTTTTTTTTTTTTTTTTTTTTTTTTTTTTTTTTTTTTTTTTTTTTTTTTTTTTTTTTTTTTTTTTTTTTTTTTTTTTTTTTTTTTTTTTTTTTTTTTTTTTTTTTTTTTTTTTTTTTTTTTTTTTTTTTTTTTTTTTTTTTTTTTTTTTTTTTTTTTTTTTTTTTTTTTTTTTTTTTTTTTTTTTTTTTTTTTTTTTTTTTTTTTTTTTTTTTTTTTTTTTTTTTTTTTTTTTTTTTTTTTTTTTTTTTTTTTTTTTTTTTTTTTTTTTTTTTTTTTTTTTTTTTTTTTTTTTTTTTTTTTTTTTTTTTTTTTTTTTTTTTTTTTTTTTTTTTTTTTTTTTTT…
chrUn	143162087	.	T	G	29.2	PASS	TYPE=somatic_SNV	DP1=746	DP2=839	AR1=0.000	AR2=0.026	LN=1	PILEUP1=TTTTTTTTTTTTTTTTTTTTTTTTTTTTTTTTTTTTTTTTTTTTTTTTTTTTTTTTTTTTTTTTTTTTTTTTTTTTTTTTTTTTTTTTTTTTTTTTTTTTTTTTTTTTTTTTTTTTTTTTTTTTTTTTTTTTTTTTTTTTTTTTTTTTTTTTTTTTTTTTTTTTTTTTTTTTTTTTTTTTTTTTTTTTTTTTTTTTTTTTTTTTTTTTTTTTTTTTTTTTTTTTTTTTTTTTTTTTTTTTTTTTTTTTTTTTTTTTTTTTTTTTTTTTTTTTTTTTTTTTTTTTTTTTTTTTTTTTTTTTTTTTTTTTTTTTTTTTTTTTTTTTTTTTTTTTTTTTTTTTTTTTTTTTTTTTTTTTTTTTTTTTTTTTTTTTTTTTTTTTTTTTTTTTTTT…	PILEUP2=TTTTTTTTTGTGTTTTTTTTTTTTTTTTTTTTTTTTTTTGTTTTTTTTTTTTTTTTTTTTTTTTTTTTTTTTTTTTTTTTTTTTTTTTTTTTTTTTTTTTTTTTTTTTTTTTTTTTTTTTTTTTTTTTTTTTTTTTTTTTTTTTTTTTTTTTTTTTTTTTTTTTTTTTTTTTTTTTTTTTTTTTTTTTTTTTTTTTTTTTTTTTTTTTTTTTTTTTTTTTTTTTTTTTTTTTTTTTTTTTTTTTTTTGGTTTTTGTTTTTTTTTTTTTTTTGTTTTTTTTTTTTTTTTGTGTTTTTTTTTTTTTTTTGTTTTTTTTTTTTTTTTTTTTTTTTTTTTTTTTTTTTTTTTTTTTGTTTTTTTTTTGTTTTTTTTTTTTTTTTTTTTTTTTTTG…
chrUn	47442116	.	A	T	48.4	PASS	TYPE=somatic_SNV	DP1=993	DP2=999	AR1=0.000	AR2=0.027	LN=1	PILEUP1=aaaaaaaaaaaaaaaaaaaaaaaaaaaaaaaaaaaaaaaaaaaaaaaaaaaaaaaaaaaaaaaaaaaaaaaaaaaaaaaaaaaaaaaaaaaaaaaaaaaaaaaaaaaaaaaaaaaaaaaaaaaaaaaaaaaaaaaaaaaaaaaaaaaaaaaaaaaaaaaaaaaaaaaaaaaaaaaaaaaaaaaaaaaaaaaaaaaaaaaaaaaaaaaaaaaaaaaaaaaaaaaaaaaaaaaaaaaaaaaaaaaaaaaaaaaaaaaaaaaaaaaaaaaaaaaaaaaaaaaaaaaaaaaaaaaaaaaaaaaaaaaaaaaaaaaaaaaaaaaaaaaaaaaaaaaaaaaaaaaaaaaaaaaaaaaaaaaaaaaaaaaaaaaaaaaaaaaaaaaaaaaaaaaaaaa…	PILEUP2=aaaaaaaaaaaaaaaaaaaaaaaaaaaaaaaaaaaaaaaaaaaaaaaaaaaaaaaaaaaaaaaaaaaaaaaaaaaaaaaaaaaaaaaaaaaaaaaaataaaaaaaaaaaaaaaaaaatataaaaaaaaaaaaaaaaaaaaaaaaaaaaaaaaaaaaaaaaaaaaaaaaaaaaaaaaaaaaaaaaaaaaaaaaaaaaaaaaataaaaaaaaaaaaaaaaaatatataaaaaaaaaaaaaaaaaaaaaaaaaaataaaaaaaaaaaaaaaaaaaaaaaaaaaaaaaaaaaaaaaaaaaaaaaaaaaaaaaataaaaaaaaaaaaaaaaataaaaaaaaaaaaaaaataaaaaaaaaaaataaaaaaaaaaaaaaaaaaaaaaaaaaaaaaaaa…
chrUn	8605684	.	T	G	47	PASS	TYPE=somatic_SNV	DP1=841	DP2=986	AR1=0.000	AR2=0.028	LN=1	PILEUP1=ttttttttttttttttttttttttttttttttttttttttttttttttttttttttttttttttttttttttttttttttttttttttttttttttttttttttttttttttttttttttttttttttttttttttttttttttttttttttttttttttttttttttttttttttttttttttttttttttttttttttttttttttttttttttttttttttttttttttttttttttttttttttttttttttttttttttttttttttttttttttttttttttttttttttttttttttttttttttttttttttttttttttttttttttttttttttttttttttttttttttttttttttttttttttttttttttttttttt…	PILEUP2=ttttttttttttttgttttttttttttttttttttttttttttgttttttttttttttttttttttttttttttttgtttttttttttttttttttttttttgtttttttttttttggttttttttttttttttttttgtttgttttttttttttttttttttttttttttgtttttttttttttttgtttttttttttttttttttttttttttttttttttttttttttttttttttttttttttttttttttttttttttttttttttttttttttttttttttttttttttttttttttttttttttttttttttttttttttttttttttttttttgttttttttttttttttttttttttttttttttttttttttttttttttt…
chrUn	21462636	.	A	C	50.1	PASS	TYPE=somatic_SNV	DP1=930	DP2=885	AR1=0.000	AR2=0.029	LN=1	PILEUP1=AAAAAAAAAAAAAAAAAAAAAAAAAAAAAAAAAAAAAAAAAAAAAAAAAAAAAAAAAAAAAAAAAAAAAAAAAAAAAAAAAAAAAAAAAAAAAAAAAAAAAAAAAAAAAAAAAAAAAAAAAAAAAAAAAAAAAAAAAAAAAAAAAAAAAAAAAAAAAAAAAAAAAAAAAAAAAAAAAAAAAAAAAAAAAAAAAAAAAAAAAAAAAAAAAAAAAAAAAAAAAAAAAAAAAAAAAAAAAAAAAAAAAAAAAAAAAAAAAAAAAAAAAAAAAAAAAAAAAAAAAAAAAAAAAAAAAAAAAAAAAAAAAAAAAAAAAAAAAAAAAAAAAAAAAAAAAAAAAAAAAAAAAAAAAAAAAAAAAAAAAAAAAAAAAAAAAAAAAAAAAAAAAAAAAAA…	PILEUP2=AAAAAAAAAAAAAAAAAAAAAAAAAAAAAAAAAAAAAAAAAAAAAAAAAAAAAAAAAAAAAAAAAAAAAAAAAAAAAAAAAAAAAAAAAAAAAAAAAAAAAAAAAAAAAAAAAAAAAAAAAAAAAAAAAAAAAAAAAAAAAAAAAAAAAAAAAAAAAAAAAAAAAAAAAAAAAAAAAAAAAAAAAAAAAAAAAAAAAAAAAAAAAAAAAAAAAAAAAAAAAAAAAAAAAAAAAAAAAAAAAAAAAAAAAAAAAAAAAAAAAAAAAAAAAAAAAAAAAAAAAAAAAAAAAAAAAAAAAAAAAAAAAAAAAAAAAAAAAAAAAAAAAAAAAAAAAAAAAAAAAAAAAAAAAAAAAAAAAAAAAAAAAAAAAAAAAAAAAAAAAAAAAAAAAAA…
chrUn	79319958	.	A	T	26.5	PASS	TYPE=somatic_SNV	DP1=592	DP2=527	AR1=0.000	AR2=0.032	LN=1	PILEUP1=aaaaaaaaaaaaaaaaaaaaaaaaaaaaaaaaaaaaaaaaaaaaaaaaaaaaaaaaaaaaaaaaaaaaaaaaaaaaaaaaaaaaaaaaaaaaaaaaaaaaaaaaaaaaaaaaaaaaaaaaaaaaaaaaaaaaaaaaaaaaaaaaaaaaaaaaaaaaaaaaaaaaaaaaaaaaaaaaaaaaaaaaaaaaaaaaaaaaaaaaaaaaaaaaaaaaaaaaaaaaaaaaaaaaaaaaaaaaaaaaaaaaaaaaaaaaaaaaaaaaaaaaaaaaaaaaaaaaaaaaaaaaaaaaaaaaaaaaaaaaaaaaaaaaaaaaaaaaaaaaaaaaaaaaaaaaaaaaaaaaaaaaaaaaaaaaaaaaaaaaaaaaaaaaaaaaaaaaaaaaaaaaaaaaaaa…	PILEUP2=aataaaaaaaaaaaaaaaaaaaaaaaaaaaaaaaaaaaaaaaaaaaaaaaaaaaaaaaaaaaaaaaaataaaaaaaaaaaaattaaaaaaaaaaaaaaaaaaaaaaaaaaaaaaaaaaaaaaaaaaaaaaaaaaaaaaaaaaaaaaaaaatttaaaaaaaaaaaaaaaaaaaaaaaaaaaaaaaaaaaaaaaaaaaaaaaaaaaaaaaaaataaaaaaaaaaaaaaaaaaaaaaaaaaaaaaaaaaaaaaaaaaaaaaaaaaaaaaaaaaaaaaaaaaaaaaaaaaaaaaaaaaaaaaaaaataaaaaaaaaaaatttaattaaaaaaaaaaaaaaaaaaataaaaaaaaaaaaaaaaaaaaaaaaaaaaaaaaaaaaaaaaaaaaaaaaa…
chrUn	132409207	.	T	C	55.4	PASS	TYPE=somatic_SNV	DP1=911	DP2=930	AR1=0.000	AR2=0.032	LN=1	PILEUP1=TTTTTTTTTTTTTTTTTTTTTTTTTTTTTTTTTTTTTTTTTTTTTTTTTTTTTTTTTTTTTTTTTTTTTTTTTTTTTTTTTTTTTTTTTTTTTTTTTTTTTTTTTTTTTTTTTTTTTTTTTTTTTTTTTTTTTTTTTTTTTTTTTTTTTTTTTTTTTTTTTTTTTTTTTTTTTTTTTTTTTTTTTTTTTTTTTTTTTTTTTTTTTTTTTTTTTTTTTTTTTTTTTTTTTTTTTTTTTTTTTTTTTTTTTTTTTTTTTTTTTTTTTTTTTTTTTTTTTTTTTTTTTTTTTTTTTTTTTTTTTTTTTTTTTTTTTTTTTTTTTTTTTTTTTTTTTTTTTTTTTTTTTTTTTTTTTTTTTTTTTTTTTTTTTTTTTTTTTTTTTTTTTTTTTTT…	PILEUP2=TTCTTTTTTTTTTTTTTTTTCTTTTTTTTTTTTTTTTTTTTTTTTTTTTTTTTTTTTTTTTTTTTTTTTTTTTTTTTTTTTTTTTTTTTTTTTTTTTTTTTTTTTTTTTTTTTTTTTTTTTTTTTTTTTTTTTTTTTTTTTTTTTTTTTTTTTTTTTTTTTTTTTTTTTTTTTTTTTTTTTTTTTTTTTTTTTTTTTTTTTTTTTTTTTTTTTTTTTTTTTTTTTTTTTTTTTTTTTTTTTTTTTTTTTTTTTTTTTTTTTTTTTTTTTTTTTTTTTTTTTTTTTTTTTTTTTTTTTTTTTTTTTTTTTTTTTTTTTTTTTTTTTTTTTTTTTTTTTTTTTTTTTTTTTTTTTTTTTTTTTTTTTTTTTTTTTTTTTTTTTTTTTTTTTTT…
chrUn	83587155	.	C	T	55.7	PASS	TYPE=somatic_SNV	DP1=919	DP2=949	AR1=0.000	AR2=0.033	LN=1	PILEUP1=CCCCCCCCCCCCCCCCCCCCCCCCCCCCCCCCCCCCCCCCCCCCCCCCCCCCCCCCCCCCCCCCCCCCCCCCCCCCCCCCCCCCCCCCCCCCCCCCCCCCCCCCCCCCCCCCCCCCCCCCCCCCCCCCCCCCCCCCCCCCCCCCCCCCCCCCCCCCCCCCCCCCCCCCCCCCCCCCCCCCCCCCCCCCCCCCCCCCCCCCCCCCCCCCCCCCCCCCCCCCCCCCCCCCCCCCCCCCCCCCCCCCCCCCCCCCCCCCCCCCCCCCCCCCCCCCCCCCCCCCCCCCCCCCCCCCCCCCCCCCCCCCCCCCCCCCCCCCCCCCCCCCCCCCCCCCCCCCCCCCCCCCCCCCCCCCCCCCCCCCCCCCCCCCCCCCCCCCCCCCCCCCCCCCCCC…	PILEUP2=CCCCCCCCCCCCCCCCCCCCCCCCCCCCCCCCTCCCCCCCCCTCCCCCCCCCCCCCCCCCCCCCCCCCCCCCCCCCCCCCCCCCCCCCCCCCCCCCCCCCCCCCCCCCCCCCCCTCCCCCCCCCCCCCCCCCCCCCCCCCCCCCCCCCCCCCCCCCCCCCCCCCCCCCCCCCCCCCCCCCCCCCCCCCCCCCCCCCCCCCCCCCCCCCCCCTCCCCCCCCCCCCCCCCCCCCCTCCCCCCCCCCCCCCCCCCCCCCCCCCCCCCCCCCCCCCCCCCCCCCCCCCCCCCCCCCCCCCCCCCCCCCCCCCCCCCCCCCCCTCCCCCCCCCCCCCCCCCCCCCCCCCCCCCCCCCCCCCCCCCCCCCCCCCCCCCCCCCCCCCCCTCCCCCCTC…
chrUn	103193614	.	G	A	56.1	PASS	TYPE=somatic_SNV	DP1=998	DP2=993	AR1=0.000	AR2=0.035	LN=1	PILEUP1=GGGGGGGGGGGGGGGGGGGGGGGGGGGGGGGGGGGGGGGGGGGGGGGGGGGGGGGGGGGGGGGGGGGGGGGGGGGGGGGGGGGGGGGGGGGGGGGGGGGGGGGGGGGGGGGGGGGGGGGGGGGGGGGGGGGGGGGGGGGGGGGGGGGGGGGGGGGGGGGGGGGGGGGGGGGGGGGGGGGGGGGGGGGGGGGGGGGGGGGGGGGGGGGGGGGGGGGGGGGGGGGGGGGGGGGGGGGGGGGGGGGGGGGGGGGGGGGGGGGGGGGGGGGGGGGGGGGGGGGGGGGGGGGGGGGGGGGGGGGGGGGGGGGGGGGGGGGGGGGGGGGGGGGGGGGGGGGGGGGGGGGGGGGGGGGGGGGGGGGGGGGGGGGGGGGGGGGGGGGGGGGGGGGGGGG…	PILEUP2=GGGGGGAGGGGGGGGGGGGGGGGGGGAAGGGGGGGGGGGGGGGGGGGGGGGGGGGGGGGGGGGGGGGGGGGGGGGGGGAGGGGGGGGGGGGGGGGGGGGGGGGGGGAGGGGGGAGGGGGGGGGGGGGGGGGAGGGGGAAGGGGGGGAGGGGGGGGAGGGGGGGGGGGGGAGGGGGGGGGGGGAGGGGGGGGGGGGGGGGGGAGGGGGGGGGAGGGGGGGGGGGGGGGGGGGGGGGGGGGGGGGGGGGGGGGGGGGGGGGGGGGGGGGGGGGGGGGGGGGGGGGGGGGGGGGGGGGGGGGGGGGGGGGGGGGGGGGGGGGGGGGGGGGGGGGGGGGGGGGGGGGGGGGGGGGGGGGGGGGGGGGGGGGGGGGGGGGGGGGGGGGGGGGGGGG…
chrUn	65511153	.	C	T	52.1	PASS	TYPE=somatic_SNV	DP1=586	DP2=799	AR1=0.000	AR2=0.036	LN=1	PILEUP1=CCCCCCCCCCCCCCCCCCCCCCCCCCCCCCCCCCCCCCCCCCCCCCCCCCCCCCCCCCCCCCCCCCCCCCCCCCCCCCCCCCCCCCCCCCCCCCCCCCCCCCCCCCCCCCCCCCCCCCCCCCCCCCCCCCCCCCCCCCCCCCCCCCCCCCCCCCCCCCCCCCCCCCCCCCCCCCCCCCCCCCCCCCCCCCCCCCCCCCCCCCCCCCCCCCCCCCCCCCCCCCCCCCCCCCCCCCCCCCCCCCCCCCCCCCCCCCCCCCCCCCCCCCCCCCCCCCCCCCCCCCCCCCCCCCCCCCCCCCCCCCCCCCCCCCCCCCCCCCCCCCCCCCCCCCCCCCCCCCCCCCCCCCCCCCCCCCCCCCCCCCCCCCCCCCCCCCCCCCCCCCCCCCCCCCC…	PILEUP2=CCCCCCTTCCCCCCCCCCTCCTCCCCCCCCCCCTCCCCCCCCCCCCCCCCCCCCCCCCCCCCCCCCCCCCCCCCCCCCCCCCCCCCCCCCCCCCCCCCCCCCCCCCTCCTCCCCCTCCCCCCCCCCCCTCCCCCCCCCCCCCCCCCCCCCCCCCCCCTCCCCCCCCCCCCCCCCCCCCCCCCCCCCCCCCCCCCCCCCCCCCCCCCCCCCCCCCCCCCCCCCTCCCCCCTCCCCCCCCCCCTCCCTCCCCCCCCTCCCCCCCCCCCCCTCCCCCCCCCCCTCCCCCCCCCCCCCCCCCCCCCCCCCCCCCCCCCCCCCCCCCCCCCCCCCCCCCTCCCCCCCCCCCCCCCCCCCCCCCCCCCCCCCCCCCCCCCCCCCCCCCCCCCCTCCC…
chrUn	63232478	.	C	T	55.9	PASS	TYPE=somatic_SNV	DP1=884	DP2=889	AR1=0.000	AR2=0.038	LN=1	PILEUP1=CCCCCCCCCCCCCCCCCCCCCCCCCCCCCCCCCCCCCCCCCCCCCCCCCCCCCCCCCCCCCCCCCCCCCCCCCCCCCCCCCCCCCCCCCCCCCCCCCCCCCCCCCCCCCCCCCCCCCCCCCCCCCCCCCCCCCCCCCCCCCCCCCCCCCCCCCCCCCCCCCCCCCCCCCCCCCCCCCCCCCCCCCCCCCCCCCCCCCCCCCCCCCCCCCCCCCCCCCCCCCCCCCCCCCCCCCCCCCCCCCCCCCCCCCCCCCCCCCCCCCCCCCCCCCCCCCCCCCCCCCCCCCCCCCCCCCCCCCCCCCCCCCCCCCCCCCCCCCCCCCCCCCCCCCCCCCCCCCCCCCCCCCCCCCCCCCCCCCCCCCCCCCCCCCCCCCCCCCCCCCCCCCCCCCCC…	PILEUP2=CCCCCCCCCCCCCCCCCCCCCTCCCCCCTTCCTCCCCCCCCCCCCCTCCCCCCTCCCCCCCCCCCCCCCCCCCCCCCCCCCCCCCTCTCCCCCCCCCCCTCCTTCCCCCCCCCTCCCCCCCCCCCCCCCCCCCCCCCCCCCCCCCCCCCCCCCCCCCTCCCCCCCCCCCTCCCCTTCCCCCCCCTCCCTCCCCCCCCCCCCCCCCCCCCCCCCCCCCCCCCCCCCCCCCCCCCCCCCCCCCCCCCCCCCCCCCCCCCCCCCCCCCCCCCCCCTCCCCCCCCCCCCCCCCCCCCCCCCCCCCCCCCCCCCCCCCCCCCCCCCCCCCTCTCTCCCCCCTTCCCCCCCCCCCTCCCCCCCCCCCCCCCCCTCCCCCCCCCCCCCCCCCCCTCCC…
chrUn	132967330	.	C	T	56.1	PASS	TYPE=somatic_SNV	DP1=1000	DP2=1000	AR1=0.000	AR2=0.046	LN=1	PILEUP1=ccccccccccccccccccccccccccccccccccccccccccccccccccccccccccccccccccccccccccccccccccccccccccccccccccccccccccccccccccccccccccccccccccccccccccccccccccccccccccccccccccccccccccccccccccccccccccccccccccccccccccccccccccccccccccccccccccccccccccccccccccccccccccccccccccccccccccccccccccccccccccccccccccccccccccccccccccccccccccccccccccccccccccccccccccccccccccccccccccccccccccccccccccccccccccccccccccccccc…	PILEUP2=ccccccccccccccccccccccctcctccccccccccccctccccccccctcccccccccccccccccctccccccccccccccctccccccccccccccccctcccccccccccccccccccccccccccccctccccccccctcccccccccccccccctcccctcccccccccctccccccccccccctcccccccctcccccccccccccccccccccccccccccccccccccccccccccccccccccccccccccccccccccccccccccccccccccccccccccccccccccccccccccctcccccccccccccccccctccccccctcccccccccccccccccccccccccccctctccccccccctccccccccccc…
chrUn	9187305	.	G	A	54.8	PASS	TYPE=somatic_SNV	DP1=541	DP2=916	AR1=0.000	AR2=0.048	LN=1	PILEUP1=GGGGGGGGGGGGGGGGGGGGGGGGGGGGGGGGGGGGGGGGGGGGGGGGGGGGGGGGGGGGGGGGGGGGGGGGGGGGGGGGGGGGGGGGGGGGGGGGGGGGGGGGGGGGGGGGGGGGGGGGGGGGGGGGGGGGGGGGGGGGGGGGGGGGGGGGGGGGGGGGGGGGGGGGGGGGGGGGGGGGGGGGGGGGGGGGGGGGGGGGGGGGGGGGGGGGGGGGGGGGGGGGGGGGGGGGGGGGGGGGGGGGGGGGGGGGGGGGGGGGGGGGGGGGGGGGGGGGGGGGGGGGGGGGGGGGGGGGGGGGGGGGGGGGGGGGGGGGGGGGGGGGGGGGGGGGGGGGGGGGGGGGGGGGGGGGGGGGGGGGGGGGGGGGGGGGGGGGGGGGGGGGGGGGGGG…	PILEUP2=GGGGGGAAGGGGGGGGGGGGGGGGGGAGGGGGGGGAGGGGGGGGGGGGGGGGGGGGGGGGGAGGGGGGGGGGGGGGGGGGGAGGGGGGGGGGAGGGGGGGGGGGGAGGGGGGGGGGGGGGGGGGGGGGGGAGGGGGGGGGGGGGGGGGGGGAGGGGGGGGGGGGGGAGGGGGGGGGGGGGGGGGGGGGGGGGGGGGGGGGGGGGGAGGGGGGGGGGGGGGGGGGGGGGGGGGGGGGGAGGGGGGGGGGGGGGGGGGGGGGGGGGGGGGGGGGGGGGGGGGGGGGGGGGGGGGGAGGGGGGGGGGGGGGGGGGGGGGGAGGGGGGGGGGGGGGGGGGGGGGGAGGGGGGGGGGAGAGGGGAGGGGGGGGGGGGGGGGGGGGGGGGGGGGGGG…
chrUn	131969676	.	C	T	55.3	PASS	TYPE=somatic_SNV	DP1=657	DP2=951	AR1=0.000	AR2=0.048	LN=1	PILEUP1=ccccccccccccccccccccccccccccccccccccccccccccccccccccccccccccccccccccccccccccccccccccccccccccccccccccccccccccccccccccccccccccccccccccccccccccccccccccccccccccccccccccccccccccccccccccccccccccccccccccccccccccccccccccccccccccccccccccccccccccccccccccccccccccccccccccccccccccccccccccccccccccccccccccccccccccccccccccccccccccccccccccccccccccccccccccccccccccccccccccccccccccccccccccccccccccccccccccccc…	PILEUP2=ccccctcccctccccccccccccccccccctcccccccccccccccccccccccccccccccccccccctccccccccccccccccccccctccccccccccccccccccccccctccccccccctccccccccccccccccccccccccccccccccttccccctccccccccccccccccccccccttccccccccccccccccccccccccctccccccccttccccccccccccccccccccccccccctcctccccccccttccccccccctccccccccccccccccccccccccccccccccccccccccccccccccccctccccccccccccccccccctcccccccctcccccccccccccccctcccccccccccccccc…
chrUn	44076353	.	T	G	55.8	PASS	TYPE=somatic_SNV	DP1=815	DP2=719	AR1=0.000	AR2=0.060	LN=1	PILEUP1=TTTTTTTTTTTTTTTTTTTTTTTTTTTTTTTTTTTTTTTTTTTTTTTTTTTTTTTTTTTTTTTTTTTTTTTTTTTTTTTTTTTTTTTTTTTTTTTTTTTTTTTTTTTTTTTTTTTTTTTTTTTTTTTTTTTTTTTTTTTTTTTTTTTTTTTTTTTTTTTTTTTTTTTTTTTTTTTTTTTTTTTTTTTTTTTTTTTTTTTTTTTTTTTTTTTTTTTTTTTTTTTTTTTTTTTTTTTTTTTTTTTTTTTTTTTTTTTTTTTTTTTTTTTTTTTTTTTTTTTTTTTTTTTTTTTTTTTTTTTTTTTTTTTTTTTTTTTTTTTTTTTTTTTTTTTTTTTTTTTTTTTTTTTTTTTTTTTTTTTTTTTTTTTTTTTTTTTTTTTTTTTTTTTTTTT…	PILEUP2=TTTTTTTTTTTTTTTTTTTGTTTTTTTGTTTTGTGGTTTTGTTTTTTTTTTTTTTTTTTTGTTGTTTTTTGTGGTTTTTTTGTTTTTTTTTTTTTTTTTTTTTTTTTTTTTTTTTTTTTTTTTTTTTTTTTTTTTTTTTTTTTTTTTTTTTTTTTTTTTTTTTTTTTTTTTTTTTTTTTTTTTTGTGTGTTTTTTTTTTTTTTTTTTTTTTGTTTTTTTGTTTGTTTTTTTTTTTTTTTTTTTTTTTTGTTTGTTTTTTTTTTTTTTTTTTTTTTTTTTTTTTTTTTTTTTTTTTTTTTTTTTTGTTTTTTGTTTTTTTTTTTTTTTTTTTTTTTTTTTTTTTTTTTTTTTTTTTTTTTTTTTTTTTTTTTTTTTGGTTTTTTTTTTTTTT…
chrUn	93717496	.	A	C	56.1	PASS	TYPE=somatic_SNV	DP1=978	DP2=982	AR1=0.000	AR2=0.067	LN=1	PILEUP1=ggggggggggggggggggggggggggggggagggggaggggggggggggggggggggggggggggggggggggggggggggggggggggggggggggggggggggggggggggggggggggggggggggggggggggggggggggggggaggggggggggggggggggggggaggggggggggggggggggggggggggggggggggagggagaggggggggggggggggggggggggggggggggggggagggggggggaaagagaaaaagaaaggggagggggggaagggggagaggggggggggggggggggggggggagggagggggggagagaagaaggggggggagggggggggggggagaggggaggagggagaggaaggggaa…	PILEUP2=ggggggggggggggggggggggggggggggggggggggggggggggggggggggggggggggggggggggggggggggggggggggggggggggggggggggggggggggggggggggggggggggggggggggggggggggggggggggggggagggggggggggggggggggggggggggggggggggggggggggggggggggggaaaacccaacccccaccggggggggggggggggggggggggaggggggggggggggggggggggagggggggggggggggggggggggggggggggggggggggggggggggagggggggggggggggggggggggggggggggggggggggggggggggggggggggggggggggggggggg…

## Sheet: Total SNPs
chrUn pos	Ref	Alt	Allele Freq Wild	Allele Cov Wild	Allele Freq Lab	Allele Cov Lab
97807	A	C	0.630859	323	0.718447	148
97809	A	C	0.63834	323	0.718447	148
97816	G	A	0.686404	313	0.760638	143
119066	G	C	1	1039	1	632
119069	T	C	0.99615	1035	0.998418	631
123509	A	G	0.376906	173	0.705882	180
123523	G	A	0.070461	104	0.057947	35
123545	T	A	0.166784	237	0.410839	235
123552	T	C	0.718894	936	0.807322	419
148778	A	C	0.610288	783	0.805556	1247
148846	T	G	0.678392	135	0.86262	270
148853	A	G	1	517	1	578
148868	A	C	0.685801	908	0.902418	1045
148871	T	C	1	1324	0.999136	1157
148891	A	G	1	2402	1	2131
148920	T	G	0.675	1431	0.908397	1666
152684	T	A	1	3794	1	2216
152702	C	G	1	1810	1	973
152749	G	A	1	1853	1	1185
152800	C	A	1	2178	1	1398
182062	T	C	0.876591	4063	0.826684	1865
182111	A	G	0.997792	452	1	257
182162	C	A	0.806266	4066	0.65073	2273
182168	C	A	0.79614	3960	0.640034	2235
182170	T	C	0.794779	3958	0.638389	2235
182172	T	C	0.79498	3959	0.637842	2235
182175	G	A	1	4961	0.99971	3444
199532	G	A	0.564041	709	0.641975	572
231996	T	C	1	3389	1	2158
232078	G	A	0.079954	420	0.030642	167
259949	G	C	0.997585	413	1	446
259966	A	G	1	472	1	505
260002	G	A	1	312	1	411
274780	A	G	0.441885	1650	0.16317	210
284573	T	C	0.051797	209	0.132008	445
284609	G	A	0.085472	453	0.164962	758
299732	G	A	1	225	1	264
299737	T	C	1	223	1	276
311870	A	C	0.998473	654	0.971631	137
311871	T	A	0.998473	654	0.944828	137
311873	A	G	0.996951	654	0.938356	137
311921	A	G	0.9941	1011	0.924603	233
419029	T	A	0.31766	581	0.510591	458
419040	G	A	0.324339	613	0.512987	474
419164	A	G	0.078873	28	0.060897	19
470330	A	C	0.887786	1163	0.867217	1365
470452	A	G	0.008219	15	0.005907	7
470467	A	C	0.07033	128	0.093802	112
489876	T	G	1	3685	0.999777	4476
493165	G	A	0.70675	1581	0.370236	408
495109	A	G	0.085345	343	0.178143	727
495132	A	G	0.279972	1595	0.116725	670
495140	A	G	0.067848	379	0.148985	837
571756	G	A	0.00751	13	0.017563	16
578143	A	G	1	775	1	235
578179	T	A	0.998253	1143	1	319
694941	T	A	1	1020	1	790
694946	G	A	1	1024	1	792
695039	T	C	1	641	1	424
695044	T	C	0.887812	641	0.91974	424
695080	T	C	1	1420	1	796
695127	T	C	0.31746	340	0.167617	147
704007	G	A	0.085297	467	0.050111	158
704083	T	C	0.176891	718	0.19148	436
704125	G	C	0.180406	941	0.170491	483
711442	T	A	0.050967	361	0.038589	186
766277	G	A	0.432035	499	0.562079	584
770967	G	A	0.467084	1568	0.421332	1430
770973	G	A	0.470882	1601	0.426744	1468
771019	A	G	0.546219	1430	0.510714	1287
771028	T	C	0.420221	532	0.460908	731
785891	G	A	1	158	1	106
818519	A	G	1	427	0.995633	228
832770	G	A	1	241	1	119
832774	T	G	0.995868	241	0.991667	119
832778	A	G	0.995868	241	0.983471	119
845889	T	G	1	130	1	161
845898	G	C	1	139	1	181
983815	G	A	0.170935	594	0.020562	41
983822	A	G	0.034146	91	0.007964	14
1020950	G	A	0.016605	9	0.035398	4
1020980	G	A	0.143066	98	0.09396	14
1037291	T	C	0.99596	493	1	333
1056822	T	G	1	129	1	130
1056825	A	G	1	129	1	130
1056834	A	G	1	171	1	163
1057375	T	C	1	3314	1	2173
1072214	G	A	0.74756	1149	0.583569	618
1072245	G	A	1	1307	0.997573	822
1072259	A	G	0.794139	1111	0.653364	573
1072377	G	C	1	575	1	333
1077426	T	A	0.563508	1677	0.359649	1066
1077432	T	G	0.671652	1931	0.60497	1631
1077446	A	G	0.693805	1960	0.487486	1266
1084783	G	A	1	5773	1	3496
1084798	C	A	0.295378	2026	0.188097	768
1084830	T	C	0.566598	2748	0.707011	1916
1084835	T	C	0.999784	4619	1	2635
1084852	T	A	1	1312	1	686
1084910	T	G	0.66153	1159	0.79469	898
1120647	T	C	0.998195	553	1	226
1153289	T	C	1	690	1	828
1153311	A	C	1	797	1	940
1153319	G	A	0.99875	799	1	944
1153349	A	G	0.997738	441	1	538
1205328	A	C	0.997355	377	1	118
1240708	C	A	0.355751	365	0.433836	259
1240738	A	C	0.884615	437	0.927083	267
1240784	T	C	0.194794	217	0.185941	82
1240829	A	G	0.446113	832	0.370838	323
1240830	T	C	0.037473	70	0.067506	59
1240834	T	A	0.290899	537	0.2471	213
1268127	A	G	1	511	1	220
1268198	T	A	0.26703	98	0.245614	28
1268223	C	A	0.185451	181	0.197832	73
1268242	A	C	1	753	1	292
1306348	G	A	0.378378	196	0.6	201
1306353	T	C	0.494681	186	0.334483	97
1306394	A	G	0.449761	188	0.573099	98
1306458	C	A	0.443056	319	0.649254	174
1345367	T	A	0.252136	915	0.155888	552
1345370	G	C	0.252896	917	0.155976	552
1345382	T	A	0.317064	890	0.203295	543
1345392	A	G	0.312992	795	0.191463	462
1421244	T	A	0.045537	202	0.08383	239
1421323	C	A	0.8875	142	0.83432	141
1421324	C	A	0.8875	142	0.83432	141
1448385	A	G	0.145189	169	0.269316	122
1448430	C	G	0.004648	7	0.015649	10
1473710	A	G	1	734	1	609
1473838	G	A	1	557	1	544
1570959	G	C	1	222	1	214
1570971	T	C	0.991489	233	1	229
1570994	A	G	1	317	1	300
1646959	A	G	0.97069	1689	0.962283	944
1680140	A	G	0.103328	208	0.03903	37
1680158	G	A	0.123444	357	0.054978	74
1680169	T	C	0.400071	1129	0.230189	305
1681198	G	A	0.53617	126	0.316092	55
1681283	A	G	0.375828	908	0.292283	553
1681323	T	A	0.301295	1163	0.286498	836
1681349	G	A	0.078265	148	0.053401	95
1707388	C	A	0.040359	36	0.090186	34
1707392	T	A	0.014509	13	0.046997	18
1707431	G	A	0.013356	8	0.043046	13
1707489	A	G	0.212476	109	0.236948	59
1707505	G	A	0.038344	25	0.042553	14
1717121	A	C	0.221297	877	0.159104	270
1717123	T	C	0.220907	877	0.158235	269
1717130	A	G	0.608473	1666	0.579723	669
1717227	C	A	0.206792	408	0.100231	130
1717237	A	C	0.284612	627	0.1347	184
1717238	G	A	0.285519	627	0.134601	184
1775399	A	C	0.515329	3160	0.295677	1238
1813762	C	A	0.197488	802	0.309278	540
1813769	A	C	0.7492	1404	0.639684	648
1813853	T	A	0.861287	950	0.746439	262
1831610	G	C	0.999666	5982	1	5255
1831628	A	G	0.683084	4882	0.645093	4286
1831636	G	A	0.392639	2763	0.241803	1593
1831654	T	A	0.436461	1549	0.444237	1669
1884834	T	C	0.663561	4700	0.578702	3103
1908934	T	A	0.165138	90	0.177665	35
1908957	C	G	0.093713	158	0.078947	60
1908958	T	A	0.093215	158	0.078534	60
1938028	A	C	0.723711	351	0.609155	173
1938031	T	G	0.085973	57	0.17561	72
1938101	G	A	0.233704	294	0.128911	103
1938103	G	A	0.062919	75	0.151762	112
1939242	C	A	1	158	1	113
1955612	C	G	0.993056	143	1	109
1955660	T	C	1	239	1	187
1955666	G	A	1	222	1	173
1956830	A	G	0.092743	262	0.138788	268
1956882	T	A	0.143652	310	0.054217	81
1956943	G	C	0.295032	683	0.304437	446
1956993	G	A	0.3379	1258	0.177419	429
1959564	A	C	0.305081	1321	0.373608	1141
1975665	T	G	0.233198	229	0.321185	141
1975711	C	A	0.039427	22	0.049383	12
1975712	G	C	0.591171	308	0.366516	81
1975779	T	C	0.34927	263	0.319372	61
1975790	T	A	0.038927	45	0.090253	25
1975792	A	G	0.03913	45	0.089928	25
1975816	A	G	0.10261	114	0.127413	33
1994867	T	C	0.99633	1086	0.96789	633
1994892	A	G	0.99572	698	0.96837	398
1994914	T	C	0.945255	259	0.801075	149
2021911	T	A	1	128	1	113
2021912	A	G	1	128	1	113
2022031	T	C	1	249	1	261
2060426	T	A	0.092387	125	0.028351	22
2063959	T	G	0.145392	336	0.141725	161
2063960	A	G	0.145015	336	0.141725	161
2063983	C	A	0.322773	703	0.544747	560
2064070	G	A	0.307329	390	0.598527	325
2064337	C	A	1	1500	1	1213
2064393	A	G	0.160117	273	0.364562	537
2107060	T	C	1	1107	1	819
2107121	G	A	0.76036	1266	0.824633	1011
2107127	G	C	1	1239	1	965
2152246	T	G	0.066627	340	0.201365	649
2152288	T	G	0.496037	1502	0.397516	704
2162261	A	G	1	931	1	507
2162364	C	G	0.205696	130	0.166667	39
2162376	G	A	1	931	0.994048	334
2162384	C	A	1	907	1	333
2162387	G	A	1	907	1	333
2165273	A	C	1	2891	0.99967	3033
2189702	G	A	0.127238	263	0.14651	212
2256445	T	A	0.403651	199	0.390187	167
2356592	G	A	0.46545	714	0.49373	315
2356625	C	A	0.474719	507	0.522248	223
2356643	A	C	0.298729	141	0.457627	108
2370816	T	A	1	348	1	183
2373847	T	G	0.609122	1055	0.495394	484
2373859	G	A	0.614827	1103	0.506012	505
2373892	G	A	0.632375	1672	0.517544	708
2373903	T	C	0.177925	403	0.091211	110
2423537	A	G	1	281	1	111
2433688	G	A	0.055596	153	0.039379	104
2433718	T	C	0.061585	185	0.038006	109
2433749	T	C	0.131276	217	0.23153	351
2450013	T	G	0.248234	246	0.475936	178
2450015	T	A	0.247236	246	0.475936	178
2450055	A	G	0.99839	620	1	265
2500962	A	G	1	177	1	107
2516174	A	G	0.996542	2594	0.996715	1517
2516184	G	A	0.080722	219	0.15826	251
2516228	A	G	0.992714	1090	0.998408	627
2516230	T	A	0.038182	42	0.063492	40
2516264	A	G	0.8125	156	0.818182	99
2516289	C	A	1	813	0.98954	473
2516326	T	C	0.939336	991	0.907579	491
2579374	T	A	1	226	1	117
2586309	A	G	1	980	1	767
2594017	A	G	1	231	1	333
2594187	A	C	1	202	1	189
2662220	T	G	0.068915	47	0.081871	28
2662245	T	C	0.128371	119	0.11588	54
2689771	T	A	0.347257	823	0.468047	520
2689774	C	G	0.353371	823	0.468891	520
2689858	T	G	0.330309	801	0.393071	590
2689889	G	A	0.411526	1014	0.489655	781
2690827	G	A	0.03759	151	0.012631	35
2751608	T	A	0.975719	1085	0.966127	656
2751618	T	C	0.963047	1694	0.966455	1066
2751626	A	C	0.963227	1755	0.967372	1097
2751658	T	C	0.946653	2715	0.956169	1767
2812253	T	G	0.414394	1474	0.462114	927
2812279	C	G	0.16171	348	0.227158	271
2812381	C	G	0.122353	52	0.020325	5
2834522	A	G	0.006845	10	0.00647	7
2834530	G	A	0.007427	11	0.006381	7
2845874	G	A	0.254413	1153	0.270334	914
2845877	A	C	0.250925	1153	0.264102	913
2845879	T	A	0.247425	1153	0.260325	914
2845930	T	C	1	3747	1	3046
2848331	A	G	0.217325	143	0.180055	65
2848357	T	C	0.679426	284	0.631148	154
2848445	T	C	0.829132	296	0.649789	154
2852630	G	A	1	1087	1	551
2852694	T	C	0.997921	480	1	245
2852695	G	A	0.997921	480	1	245
2852753	G	A	1	272	1	108
2852771	A	G	1	540	1	209
2852773	G	A	1	540	1	209
2899155	G	A	0.646802	2225	0.651148	1049
2899208	T	C	0.388498	1655	0.315951	618
2933656	G	A	0.010233	11	0.111517	61
2933683	T	A	0.061053	58	0.12809	57
2939165	G	A	0.051661	56	0.062222	28
2939177	T	A	0.403869	334	0.388406	134
2939280	T	G	0.117195	122	0.215339	146
3023901	T	C	1	1583	1	861
3023923	T	G	1	775	1	454
3082078	T	C	1	242	1	263
3089896	G	C	0.010753	10	0.020253	8
3128928	T	C	0.103203	203	0.123175	135
3215728	T	G	0.040816	46	0.037273	41
3374430	T	C	0.182989	824	0.308059	711
3374471	T	C	0.194344	646	0.311398	530
3402835	A	C	0.01476	56	0.0083	21
3402836	G	A	0.003327	13	0.003834	10
3419000	C	A	0.094595	21	0.096774	12
3422154	G	A	0.289231	376	0.309406	125
3422196	T	G	0.275449	230	0.335878	88
3422272	T	C	0.996109	256	0.984496	127
3422275	T	C	0.849421	220	0.9	117
3425196	G	C	0.219213	1481	0.199931	1155
3425203	A	G	0.254038	1510	0.232261	1162
3471618	T	A	1	179	1	222
3471619	G	A	1	179	1	222
3471638	A	G	1	589	0.997585	413
3471639	C	A	1	589	0.997585	413
3471686	G	A	1	245	1	232
3485266	T	C	0.943105	1525	0.940734	1000
3486165	A	G	0.512438	103	0.658537	108
3486174	A	G	0.538117	120	0.681564	122
3486308	A	C	0.593735	2502	0.635753	1892
3486320	A	G	0.076446	308	0.034507	98
3486322	A	C	0.582756	2271	0.630077	1722
3589345	T	C	0.047088	266	0.054151	257
3589348	G	A	0.083983	485	0.094305	457
3589359	T	C	0.014057	87	0.010583	55
3589370	T	A	0.014516	91	0.011033	58
3589373	T	G	0.014387	91	0.010941	58
3589394	A	G	0.319848	1344	0.284442	958
3596172	C	G	0.029279	156	0.038502	184
3596174	A	G	0.272896	1466	0.246578	1189
3596180	G	A	0.030858	172	0.040473	202
3596185	T	C	0.032944	186	0.041667	210
3596201	T	C	0.263185	1517	0.245246	1264
3596224	T	A	0.144244	535	0.114518	381
3596228	T	A	0.041391	150	0.039465	124
3596234	G	A	0.288241	603	0.267467	490
3596238	G	A	0.290221	552	0.296926	454
3596297	T	C	0.222914	716	0.195988	508
3596307	T	C	0.163934	580	0.127563	367
3596321	T	G	0.416848	1529	0.39465	1195
3596344	A	G	0.508755	1046	0.476499	882
3630085	A	G	0.475016	732	0.49243	618
3630094	T	C	0.156669	222	0.097581	117
3637049	T	G	0.767386	320	0.697674	120
3649183	A	C	1	998	1	652
3649209	A	G	0.998353	1818	1	1078
3667079	T	C	0.17976	389	0.203204	241
3667082	A	G	0.174831	389	0.199338	241
3667221	G	A	0.00797	32	0.013115	24
3667235	T	G	0.402191	1579	0.456013	819
3715966	T	A	0.364544	1351	0.38836	694
3806364	T	A	0.994624	185	1	130
3806390	A	C	1	204	0.993007	142
3806403	T	A	0.983696	181	0.984496	127
3806533	A	G	0.996667	598	0.995624	455
3846371	T	C	1	277	1	252
3846392	G	C	1	689	1	514
3884767	A	G	0.085455	47	0.088889	40
3884790	G	C	0.172794	47	0.258883	51
3884791	A	C	0.794776	213	0.824176	150
3887546	A	G	0.268847	863	0.306174	977
3887558	A	G	0.271692	883	0.305513	992
3887573	A	G	0.316145	748	0.335366	770
3915851	G	A	0.051983	173	0.039379	104
3915878	T	C	0.038147	177	0.026607	101
3915890	C	G	0.036222	163	0.026175	98
4138283	T	C	0.01373	12	0.017804	6
4138691	G	A	0.224687	1276	0.175688	951
4138694	A	G	0.231005	1280	0.200078	1030
4138763	T	C	0.606151	611	0.466019	480
4141726	T	C	0.740059	1005	0.757812	582
4141739	A	G	0.671429	611	0.687984	355
4141768	T	C	0.752381	395	0.711806	205
4150203	G	A	0.99802	1512	0.97381	818
4183944	T	G	0.588481	1267	0.668527	599
4183945	T	C	0.589302	1267	0.669274	599
4226289	C	A	1	692	0.942815	643
4226295	T	C	1	640	0.97235	633
4257883	T	A	0.477712	568	0.536474	353
4317715	G	A	0.160825	491	0.22797	401
4317735	T	C	0.287966	1005	0.305284	624
4317751	A	G	0.777899	2133	0.779026	1248
4317756	G	A	0.46205	1181	0.420261	643
4317822	C	A	0.512667	769	0.410072	342
4317867	G	A	0.56083	1784	0.475943	732
4322032	A	G	0.998658	744	1	325
4322107	T	G	0.747973	1199	0.804348	629
4322111	A	G	0.745647	1199	0.800254	629
4324433	A	G	0.936968	550	0.898947	427
4324514	C	A	0.056047	19	0.065574	12
4391761	T	C	0.024532	38	0.123543	106
4399276	T	G	1	550	1	217
4399281	T	C	1	541	1	214
4399282	T	C	1	541	1	214
4428549	A	C	0.611842	186	0.466667	77
4445087	A	C	1	703	1	265
4445095	G	A	1	759	0.996466	282
4445106	A	G	1	780	0.996564	290
4483196	A	C	1	608	1	325
4483208	A	G	0.992063	250	1	157
4495095	A	G	0.982556	9463	0.979874	11003
4495121	T	C	0.980193	6087	0.978391	6520
4495129	C	G	0.980052	5650	0.980164	6473
4495508	T	C	1	1633	1	2434
4520493	T	G	1	907	1	605
4554326	C	A	0.182009	346	0.186014	133
4554369	G	A	0.058473	226	0.094006	149
4554389	C	A	0.059579	218	0.108284	166
4590940	A	G	0.109368	1039	0.131088	864
4590947	C	A	0.004229	34	0.023375	132
4590984	T	G	0.005517	11	0.029952	44
4591050	T	G	0.039453	320	0.096179	589
4633797	T	A	0.797297	236	0.580087	134
4688448	G	A	0.100965	816	0.063008	442
4688567	A	G	0.018395	250	0.037239	397
4783330	T	G	0.301818	83	0.178947	34
4783357	T	C	1	974	1	618
4821555	G	A	0.678077	832	0.620996	349
4821599	G	C	0.050473	48	0.112128	49
4821718	G	A	0.073844	107	0.202091	116
4938082	T	C	0.591894	847	0.697917	335
4939282	T	C	0.73639	514	0.952191	478
4940233	C	G	0.673274	2955	0.73525	1458
4940288	T	A	0.581901	2032	0.594388	932
4940355	T	G	0.399573	2059	0.331077	1125
5000286	A	G	0.999565	2300	1	1941
5000293	G	A	0.016234	45	0.044631	101
5000336	A	G	1	4082	1	3224
5046219	G	A	0.118908	61	0.148734	47
5058339	T	A	1	1070	1	984
5058340	T	C	1	1070	1	984
5059151	G	A	0.225225	25	0.300268	112
5059157	A	G	0.117117	13	0.207084	76
5060909	G	C	0.994012	664	0.983516	358
5112279	T	C	0.080268	48	0.050473	16
5134128	A	C	1	114	1	116
5144061	T	C	0.818826	3236	0.675043	3573
5144066	C	A	0.824039	3236	0.68174	3573
5144069	T	C	0.837041	3236	0.702947	3578
5144072	A	C	0.843367	3236	0.709019	3577
5172049	A	C	0.998965	965	0.997642	423
5172149	A	G	1	437	0.996528	287
5172164	A	G	1	684	1	536
5172170	G	A	1	703	1	559
5172209	G	C	0.998989	988	0.984887	782
5193595	G	A	1	333	1	187
5193727	T	C	0.408811	1791	0.375373	1006
5193738	T	A	0.348439	1953	0.37841	1276
5193762	G	A	0.32377	1704	0.361988	1158
5200496	G	A	0.144786	193	0.133795	116
5200528	T	A	0.101566	201	0.151639	185
5200532	C	A	0.096441	187	0.14701	177
5200537	T	C	0.999424	1736	0.998183	1099
5229429	G	A	1	215	1	170
5269139	G	C	0.50834	640	0.542751	438
5273218	A	C	0.471182	327	0.458647	244
5273223	G	A	0.566957	326	0.590799	244
5273262	G	A	0.275862	48	0.38	38
5273306	C	A	0.410377	261	0.362887	176
5273312	T	C	0.748056	481	0.871369	420
5321371	A	G	0.683951	277	0.675737	298
5321379	G	A	0.223549	131	0.253521	144
5321380	T	A	0.772496	455	0.74386	424
5321520	A	G	1	366	1	176
5321523	G	A	0.332432	123	0.284091	50
5478303	T	C	0.948345	1175	0.946792	605
5478309	A	G	0.949166	1195	0.949309	618
5478548	T	C	0.945589	1147	0.952959	628
5478554	A	G	0.945661	1166	0.956522	638
5478793	T	C	0.953542	1252	0.960606	634
5478799	A	G	0.954781	1288	0.961194	644
5479037	T	C	0.956193	633	0.965636	281
5479043	A	G	0.956781	642	0.96633	287
5479676	T	C	0.938719	674	0.962712	284
5479682	A	G	0.939227	680	0.963087	287
5479922	T	C	0.946288	599	0.95	285
5479928	A	G	0.945652	609	0.950166	286
5480167	T	C	0.948529	645	0.95539	257
5480173	A	G	0.949202	654	0.956364	263
5500073	A	G	0.036364	10	0.431034	50
5538956	T	A	1	113	1	114
5538985	A	G	1	235	1	271
5645071	G	C	1	356	0.996466	282
5656648	A	G	1	290	0.995305	212
5656650	G	A	0.659091	290	0.71	213
5656662	G	A	0.77971	807	0.77496	489
5656698	G	A	1	891	0.998208	557
5664038	G	A	0.335141	1545	0.225332	934
5664058	C	G	0.01978	63	0.013103	38
5664129	G	A	0.830435	573	0.89823	609
5664174	C	G	0.999202	2505	0.999213	2538
5665410	T	A	1	2755	1	1992
5764703	T	A	0.393195	416	0.435361	229
5764858	G	A	0.441281	496	0.393296	352
5764869	G	A	0.435101	476	0.392202	342
5767813	T	C	1	1172	1	701
5770128	T	C	0.590067	796	0.658009	456
5770141	A	G	1	1420	1	598
5770191	A	C	0.470085	440	0.608142	239
5770200	A	G	0.160526	61	0.26	26
5770257	A	G	0.687898	432	0.826087	152
5770277	T	G	0.517164	693	0.758562	443
5770286	A	G	0.525797	693	0.762069	442
5772239	G	C	1	665	1	322
5772274	T	C	0.998833	856	1	486
5781139	G	A	0.925	518	0.962877	415
5906960	C	G	0.877637	624	0.915633	369
5962081	C	A	0.998786	4113	0.998802	2501
5962083	A	G	0.997817	4113	0.997209	2501
6009654	T	G	0.343878	1261	0.204035	445
6009679	T	C	0.023829	88	0.036111	78
6009689	T	A	0.626981	1543	0.410853	689
6019387	G	A	0.104839	13	0.280702	32
6081781	A	G	0.575472	122	0.436782	114
6105657	G	A	0.270018	462	0.236942	313
6105701	G	A	0.539692	1822	0.509387	1221
6105707	T	C	0.746465	2217	0.727454	1460
6105795	A	G	0.998992	991	1	857
6143700	A	G	0.998501	1332	1	548
6143704	T	G	0.965517	1288	0.863884	476
6143824	A	G	0.929382	737	0.865942	478
6143839	T	A	0.830861	280	0.684874	163
6148778	G	A	1	280	1	223
6150395	T	G	0.501964	2428	0.761421	3450
6150442	A	C	0.327485	168	0.51306	275
6151837	C	A	0.21783	259	0.334452	299
6227756	A	C	0.162818	557	0.205785	562
6227800	C	A	0.009121	38	0.009182	31
6293993	T	A	0.973684	111	1	146
6309231	G	C	0.959514	474	0.973958	187
6312099	C	G	0.88019	742	0.810552	338
6329317	T	G	0.744849	470	0.786466	523
6381366	G	A	1	165	0.990476	104
6381414	A	G	0.989041	361	0.995708	232
6452549	A	G	0.592017	4761	0.560702	3644
6454883	T	G	0.99696	656	1	517
6454887	G	A	1	658	1	517
6454888	A	G	1	658	1	517
6455638	A	C	0.378801	436	0.478488	367
6455647	A	G	0.74077	943	0.756426	618
6466224	G	A	1	200	0.994152	170
6466225	T	A	1	200	1	170
6466236	G	A	1	146	1	117
6466404	G	A	1	196	0.993378	150
6466405	T	A	1	196	1	150
6466416	G	A	1	143	1	104
6484588	T	G	1	798	1	455
6484607	A	G	1	838	1	482
6484608	G	A	1	838	1	482
6484644	T	G	1	485	1	295
6509865	A	G	0.156842	447	0.114478	238
6509868	G	A	0.155101	447	0.113767	238
6509890	G	A	0.108717	328	0.075903	166
6568512	T	C	1	394	1	223
6575484	T	A	0.821705	106	0.833333	110
6575489	G	A	0.854701	100	0.84127	106
6609863	T	C	0.99308	287	1	168
6609920	T	A	0.147107	89	0.191489	54
6610437	T	C	0.12609	839	0.123142	290
6610478	T	C	0.813734	948	0.78135	243
6691576	G	C	0.835878	219	0.921348	164
6781070	A	G	0.886111	319	0.942308	147
6781182	A	C	0.985112	397	1	264
6781191	G	A	0.971795	379	1	256
6783841	T	C	0.798311	3119	0.843314	2901
6800621	G	A	0.325386	232	0.278125	89
6800637	G	C	0.329298	272	0.283333	102
6800810	G	A	0.970721	431	0.994286	174
6876796	A	G	0.615385	1224	0.61964	997
7050461	G	C	0.404135	430	0.336043	124
7050483	T	G	0.274768	355	0.390995	165
7060290	A	G	0.414583	199	0.394118	134
7060395	G	A	0.223684	102	0.206704	74
7060437	G	A	0.853701	496	0.891393	435
7083927	T	C	1	177	1	114
7083928	C	A	1	177	1	114
7116376	T	C	1	180	1	126
7116424	G	A	0.996176	521	0.997567	410
7196269	A	G	0.963526	317	0.923841	279
7196271	T	C	1	329	1	302
7196280	G	A	0.801775	271	0.86711	261
7196299	A	G	0.786164	250	0.862676	245
7305275	A	G	0.943441	2769	0.938847	2134
7305280	G	A	0.943023	2764	0.93794	2131
7305288	T	A	0.670108	1363	0.543563	836
7407359	T	A	0.183272	149	0.083618	49
7407371	C	A	0.37931	528	0.43052	505
7431577	T	C	0.982138	3849	0.979155	1738
7431586	A	G	1	3985	0.999447	1806
7513828	T	C	0.287631	493	0.206422	225
7513942	G	A	0.027223	45	0.01073	10
7634631	T	C	0.998283	4071	0.97832	3610
7634637	G	A	0.335725	1404	0.38905	1478
7634676	G	A	0.48614	1403	0.467391	1247
7634686	T	C	0.46942	1182	0.445536	998
7634700	C	T	0.232704	185	0.20354	138
7634700	C	G	0.589937	469	0.725664	492
7634729	A	G	0.766234	354	0.924699	307
7634731	G	A	0.640145	354	0.857542	307
7634764	T	A	0.791708	1585	0.888817	1367
7663581	G	A	0.414682	1271	0.250236	794
7663686	C	A	0.833936	3922	0.694228	1696
7663687	G	A	0.832025	3923	0.692119	1695
7663738	A	G	0.419678	3101	0.422514	1674
7667844	A	C	0.864971	884	0.794727	422
7669865	G	A	0.574386	444	0.617594	344
7669953	G	A	0.99422	172	1	101
7672238	A	G	0.944746	1043	0.955857	563
7683316	T	C	0.878193	447	0.943983	455
7694734	A	C	0.999451	1822	1	1250
7694741	A	G	1	1223	0.998808	838
7694754	G	C	1	1187	1	819
7694844	C	A	0.997375	380	1	368
7694946	G	A	1	474	0.996466	282
7694951	A	G	1	491	1	291
7694967	G	A	1	506	0.996667	299
7694978	A	G	0.998734	789	1	466
7715451	T	C	0.509689	868	0.343101	281
7717164	A	G	1	180	1	201
7795202	A	G	1	1034	1	1318
7834940	A	G	0.036939	56	0.023352	34
7834958	T	C	0.426837	703	0.577465	902
7834985	C	A	0.408494	529	0.597851	779
7835078	A	G	0.273973	3620	0.468369	7337
7835081	T	C	0.274499	3619	0.469216	7339
7835096	T	C	0.098347	1190	0.101394	1469
7857011	A	C	0.137692	1390	0.161862	1572
7857043	G	A	0.032559	220	0.081585	529
7857145	C	G	0.263203	2158	0.155863	1207
7920817	T	C	0.320662	2480	0.550435	2974
7920913	T	A	0.087763	175	0.046921	64
7920929	C	A	0.057774	272	0.045714	160
7973349	T	C	0.751323	142	0.622807	71
7973350	A	G	0.739583	142	0.622807	71
7973418	A	C	0.963265	472	0.898246	256
7973419	C	G	1	484	1	273
7973425	T	A	1	213	1	106
7974853	T	G	0.515856	244	0.670455	118
7974975	T	C	0.387817	643	0.493314	332
7979204	T	A	0.986667	370	0.969925	129
7979330	A	C	0.576733	233	0.606667	91
8006567	T	C	0.155724	185	0.273349	120
8006580	T	A	0.796402	974	0.768898	356
8038813	A	C	0.382084	209	0.423963	92
8038826	A	G	0.606403	322	0.559809	117
8050448	G	A	1	841	0.996795	311
8050467	G	C	1	580	1	195
8050469	G	A	1	580	1	195
8050470	C	A	1	580	0.994898	195
8050522	A	G	1	688	0.997802	454
8050536	T	G	0.654747	531	0.620755	329
8050537	T	G	1	811	1	530
8050712	T	C	0.331858	825	0.321721	471
8050717	T	G	0.410418	1040	0.389189	576
8050793	T	C	0.751663	339	0.906061	299
8050794	G	A	0.719745	339	0.897898	299
8050808	A	G	0.554295	342	0.819178	299
8050821	A	C	0.956522	440	0.98	245
8050840	G	C	1	727	0.998302	588
8050857	T	C	1	1505	0.999092	1100
8056030	G	A	0.216898	1127	0.50501	1260
8056035	A	G	0.710726	3737	0.791187	1993
8056061	T	A	0.24199	1148	0.137011	298
8056071	A	G	0.195479	761	0.488283	896
8056090	T	C	0.165996	371	0.087786	92
8056137	G	A	0.235566	306	0.542289	436
8109078	A	C	0.371728	1278	0.491297	2117
8109121	T	C	0.886384	983	0.858198	1162
8109179	T	C	0.633315	1133	0.507373	1101
8109214	G	A	0.675305	1772	0.717572	2246
8130415	A	C	0.034785	123	0.049575	134
8130420	G	C	0.613688	807	0.687631	656
8196624	T	A	0.012957	56	0.011473	43
8226318	A	G	0.453333	68	0.409091	45
8226326	T	G	0.955307	171	1	110
8229085	T	C	0.625259	302	0.294461	101
8237770	A	G	0.402343	2748	0.241665	993
8237803	G	C	0.080682	388	0.091962	262
8237809	C	A	0.236916	1100	0.132331	361
8237815	A	G	0.228883	1027	0.131618	353
8237819	G	A	0.145307	610	0.096672	244
8237824	G	A	0.329619	1124	0.539528	1051
8237874	A	C	0.204811	562	0.101322	207
8237875	T	A	0.037915	104	0.014202	29
8237879	T	C	1	2733	1	2035
8252347	T	A	0.16676	1186	0.108404	436
8252356	A	G	0.021511	152	0.025282	101
8252363	G	A	0.027124	158	0.082342	263
8252453	G	C	0.040423	260	0.047674	206
8252487	T	C	0.127253	1200	0.184348	1126
8255322	A	G	0.578443	1508	0.671636	1622
8255339	A	G	0.689541	1668	0.623513	1310
8317123	G	C	1	128	1	108
8317125	T	A	1	128	1	108
8320173	T	C	0.914972	495	0.946392	459
8320174	A	G	0.914972	495	0.946392	459
8320175	G	A	0.916667	495	0.946392	459
8320178	A	G	0.736607	495	0.870968	459
8320245	A	G	1	196	0.992366	260
8320246	G	A	0.562814	112	0.793893	208
8320256	C	A	1	208	1	272
8320260	G	A	1	208	1	272
8326101	T	C	0.25974	520	0.212745	217
8326119	T	C	0.283533	1560	0.315841	963
8326152	A	G	0.746767	4447	0.753605	2456
8326165	T	C	0.739574	4203	0.746479	2332
8326172	C	A	0.273801	1507	0.302066	921
8364067	T	G	1	2593	1	727
8364104	A	G	0.998992	991	1	332
8364197	A	G	1	1147	1	334
8364199	G	A	1	1147	1	334
8364200	G	A	1	1147	1	334
8366752	T	A	0.105511	224	0.30535	371
8366830	T	C	0.058618	67	0.234375	105
8366831	T	A	0.048314	53	0.020642	9
8366870	T	C	0.189855	393	0.243062	254
8366922	A	G	0.233554	813	0.25646	397
8422593	A	G	0.984	123	1	287
8422632	C	A	0.85977	374	0.939359	821
8422633	T	A	0.91954	400	0.957666	837
8450580	A	C	0.999764	4242	0.99958	2380
8450607	A	C	1	2587	0.99927	1369
8450660	T	C	0.386507	676	0.50922	359
8450671	G	A	0.014113	35	0.030726	33
8450678	T	C	0.24821	624	0.153634	167
8482404	A	G	0.57804	2448	0.783532	1513
8482408	T	C	0.661555	2459	0.847315	1515
8482416	C	A	0.39863	1746	0.290014	607
8482423	G	A	0.193462	870	0.208696	432
8482499	T	C	0.399529	1358	0.411456	783
8566945	G	C	0.404192	270	0.307339	67
8597789	C	A	0.058957	26	0.062696	20
8597837	G	C	0.061718	153	0.11879	220
8605665	G	A	0.524554	940	0.502398	419
8605768	T	C	0.507378	894	0.52589	325
8605773	A	C	0.102262	208	0.135211	96
8621692	G	A	0.173013	986	0.355824	944
8621731	C	G	0.267327	918	0.335883	527
8621795	T	C	0.041934	111	0.04878	80
8621807	A	G	0.042945	119	0.020654	36
8621827	G	A	0.088575	345	0.034206	81
8621831	G	A	0.376515	1398	0.346408	786
8621832	A	G	0.377124	1398	0.347173	786
8621845	C	A	0.139673	470	0.325349	652
8645586	G	A	0.950455	940	0.947692	308
8645627	T	A	0.965347	390	0.873418	138
8645673	A	G	0.818627	334	0.843434	167
8645676	T	G	0.771363	334	0.81068	167
8657264	C	A	0.358553	109	0.236686	40
8657275	A	G	0.050676	15	0.210145	29
8661146	A	G	0.054545	75	0.115234	59
8661147	G	A	0.833212	1149	0.716475	374
8661213	T	A	0.856871	2251	0.736554	808
8676723	G	A	0.927664	7156	0.83904	4754
8676725	T	C	0.631304	4832	0.592055	3264
8676791	T	A	0.06097	122	0.017751	18
8676844	T	C	0.506286	1772	0.544907	995
8676858	T	A	0.466578	1410	0.52	832
8678111	G	A	0.852013	783	0.630682	333
8678122	T	A	0.696726	1128	0.494505	405
8678136	G	A	0.091342	192	0.074396	77
8693389	T	C	0.62504	1957	0.726526	1238
8835295	A	G	0.933333	196	0.976974	297
8840641	A	C	0.199352	123	0.124138	36
8840642	T	C	0.20954	123	0.12766	36
8881871	G	A	0.408184	409	0.237473	109
8881897	T	A	0.088519	101	0.266533	133
8881899	T	A	0.088287	101	0.268687	133
8882045	T	A	0.041433	59	0.084544	64
8889630	C	G	1	182	1	138
8889645	C	A	1	463	1	311
8889650	T	A	1	350	0.996466	282
8889667	G	A	1	1079	1	621
8892038	T	C	0.755245	864	0.85049	694
8892121	A	G	0.802326	207	0.865285	167
8939645	A	C	0.29947	1244	0.384383	891
8939653	C	A	0.330484	1237	0.414367	871
8939668	G	C	0.270368	823	0.329049	512
8939754	T	C	0.376123	1925	0.488309	1629
8939764	G	A	0.134331	673	0.06866	225
8960818	T	G	0.050407	99	0.068896	68
8960864	C	A	0.268008	1425	0.243206	877
8960882	T	C	0.265753	1843	0.23357	1052
8960885	A	G	0.107849	933	0.033212	191
8978639	G	A	0.46545	1428	0.445405	824
8978653	T	A	0.059591	137	0.036468	57
8978658	C	G	0.499272	686	0.43318	470
8978697	A	G	0.070812	197	0.019734	43
8978703	A	G	0.01345	49	0.004985	13
8978740	T	C	0.079064	517	0.029182	127
8978753	C	A	0.517728	3300	0.526341	2228
9014801	G	A	0.099265	297	0.086845	136
9014831	G	A	0.029765	52	0.083529	71
9014838	A	G	0.03128	33	0.114519	56
9014840	T	A	0.016615	16	0.035377	15
9014880	A	G	0.667799	2360	0.793507	1833
9014932	G	C	0.284619	1634	0.526645	1937
9065755	A	G	0.23206	1203	0.366567	1103
9065771	C	A	0.269063	1048	0.363636	776
9065772	T	A	0.146334	481	0.128639	243
9070016	T	A	0.995717	465	0.991903	245
9070034	G	A	0.991561	705	0.997549	407
9083586	G	A	0.694403	2779	0.788205	1537
9083635	C	G	0.822823	1096	0.902347	961
9083637	A	G	0.421794	569	0.56462	616
9083647	A	G	0.874805	1684	0.918717	1232
9170748	T	A	0.668367	393	0.863208	183
9170751	G	A	1	578	1	209
9170831	T	C	0.208714	297	0.175219	140
9170853	C	A	0.086303	155	0.040212	38
9186953	T	A	0.037717	74	0.037313	20
9187197	T	C	0.170778	360	0.283224	260
9187313	T	A	0.183683	403	0.407121	263
9187320	G	C	0.177925	403	0.346509	263
9211982	T	G	0.980989	258	0.942857	165
9211986	G	A	1	263	0.988571	173
9225521	T	A	0.028571	54	0.039548	28
9225545	C	A	0.178037	214	0.075758	35
9225548	C	G	0.040962	46	0.039443	17
9225600	G	A	0.218261	251	0.300546	165
9225615	T	C	0.058158	72	0.107023	64
9225624	G	A	0.067873	120	0.12754	113
9287826	G	A	0.288889	338	0.241497	213
9287844	T	C	1	1173	1	857
9287872	A	C	0.16185	84	0.243678	106
9298075	A	C	0.293281	371	0.05401	33
9298078	G	A	0.166411	217	0.067416	42
9298106	C	A	0.170744	328	0.237984	203
9298115	T	G	0.17	323	0.230216	192
9301653	G	C	0.977376	216	1	166
9303263	T	A	0.532246	685	0.438486	278
9303264	G	A	0.265891	343	0.257457	164
9303360	T	A	0.028391	45	0.067081	54
9303396	C	A	0.042435	115	0.072944	110
9308205	T	C	0.998195	553	0.993243	147
9332615	G	C	0.240757	2520	0.177365	1376
9332671	G	A	0.154392	1088	0.12781	722
9332763	T	C	0.077395	542	0.015857	145
9337016	G	A	0.201983	489	0.327011	569
9337023	T	A	0.065359	160	0.107509	189
9337027	C	A	0.298893	729	0.190503	337
9353211	T	G	1	222	1	109
9353259	A	G	1	552	1	349
9382365	A	C	0.017473	39	0.085821	92
9382454	T	G	0.362532	2537	0.665316	2791
9394147	G	A	0.01154	29	0.09115	103
9394192	G	A	0.049486	154	0.052632	83
9394208	G	A	0.024528	39	0.067492	60
9465554	T	A	0.246613	983	0.313348	878
9465558	T	A	0.241413	984	0.306564	878
9465573	G	C	0.255133	1106	0.316373	970
9465625	A	C	0.139905	88	0.139364	57
9465660	G	C	0.808777	258	0.575385	187
9465664	G	A	0.84472	272	0.75	249
9533822	A	C	0.992727	273	1	109
9533823	A	C	0.992727	273	1	109
9549026	G	A	0.094577	143	0.044266	22
9549047	G	A	0.110204	162	0.109756	54
9577342	T	A	1	2527	0.992576	2273
9577354	A	G	0.999302	2863	1	2534
9593542	T	A	0.069009	326	0.068987	226
9593577	T	G	0.041232	79	0.037037	37
9593653	C	A	0.020659	198	0.076368	519
9629323	A	G	0.205137	567	0.261296	480
9629458	T	C	0.171846	282	0.249302	268
9741808	T	C	0.222831	1261	0.346636	912
9757877	C	A	0.28084	214	0.18314	63
9757909	A	G	0.110142	101	0.078431	32
9764906	T	A	0.108673	421	0.111581	211
9765013	G	A	0.794939	5780	0.857057	2854
9765014	A	C	0.14052	1022	0.068086	227
9814600	G	A	0.044517	192	0.100037	267
9814693	T	C	0.234043	143	0.258065	88
9814701	T	C	0.203719	252	0.26087	186
9821648	T	G	0.374269	448	0.39966	235
9829198	A	C	0.356345	351	0.613583	262
9829228	T	C	0.46011	669	0.693598	455
9892640	C	G	0.01698	176	0.030299	225
9892806	G	A	0.014074	130	0.003286	29
9896137	A	C	0.101162	148	0.071862	71
9896155	A	G	0.63261	1195	0.853571	956
9917776	T	G	0.76589	5290	0.841198	3904
9917777	T	G	0.765336	5290	0.840689	3905
9917786	G	A	0.764605	5353	0.839514	3939
9917838	T	G	0.603962	3262	0.64331	2231
9937277	A	G	0.351351	520	0.362173	360
9937362	T	C	0.034414	226	0.110553	638
9937370	G	A	0.085477	794	0.037303	296
9937407	G	A	0.08691	725	0.040233	290
9948896	A	C	0.178347	822	0.140799	606
9948923	G	A	0.020705	57	0.107129	284
9993897	G	A	0.02379	58	0.012235	15
9993970	T	C	0.182854	610	0.237802	463
9994003	A	G	0.916488	5564	0.95248	3648
10022799	A	G	1	306	1	326
10067727	T	A	0.041056	28	0.11245	56
10067727	T	C	0.187683	128	0.196787	98
10067758	T	C	0.127229	107	0.09375	33
10067780	A	G	0.00523	5	0.081928	34
10067788	T	G	0.017288	19	0.074074	34
10084485	C	A	0.969697	256	0.921162	444
10090445	A	G	0.99939	1638	1	949
10090497	C	G	1	879	1	513
10090596	A	G	0.600527	1822	0.916622	1693
10126634	T	A	0.179939	1349	0.24763	1045
10126664	G	A	0.999762	8384	0.998926	4652
10126734	A	G	0.234483	204	0.198044	81
10126737	T	C	0.349134	383	0.490196	250
10141895	T	C	0.546436	253	0.490706	132
10141911	T	C	0.878345	361	0.848101	201
10150478	T	C	0.003383	21	0.002331	12
10150513	A	G	0.152901	1531	0.15904	1272
10212960	G	A	0.052761	472	0.091107	710
10213096	A	G	0.1273	1266	0.044674	429
10213117	G	A	0.102776	970	0.066912	618
10215432	C	A	0.484396	3306	0.367554	1339
10215437	C	A	0.491513	3243	0.373202	1323
10215457	A	G	0.999009	7060	0.999002	4005
10215468	T	G	0.617124	4231	0.48801	1913
10236784	C	G	0.538046	1195	0.596416	832
10243714	G	A	1	618	1	170
10276571	T	C	0.998255	572	1	395
10368777	T	C	1	343	1	102
10370040	G	A	0.959184	376	0.944828	137
10370072	A	G	1	377	1	135
10377286	C	A	0.145455	216	0.121241	129
10392152	G	A	0.910364	325	0.745704	217
10392164	A	G	1	324	0.986301	216
10392171	G	A	1	320	1	200
10392181	A	G	1	320	0.995025	200
10394191	A	C	0.581006	104	0.714286	85
10400978	A	G	0.59223	1875	0.628609	1415
10401026	A	C	1	2471	0.998232	1694
10401035	T	C	0.941915	1200	0.8762	913
10401134	T	A	0.90521	2884	0.843806	1410
10401150	A	G	1	2538	0.990916	1309
10418529	T	G	0.677503	521	0.434524	219
10418617	T	A	0.924092	280	0.724638	150
10418654	T	A	0.995475	220	1	307
10418671	T	C	0.992647	135	1	238
10418673	G	A	0.992647	135	1	238
10418677	G	C	0.992647	135	1	238
10418687	A	C	0.98374	121	1	203
10418689	C	A	0.960317	121	0.975962	203
10458093	A	G	0.237216	167	0.24569	114
10458198	C	A	0.405842	528	0.462428	480
10458226	C	A	0.162602	120	0.401961	246
10469327	A	G	0.034805	41	0.028986	26
10469351	G	A	1	1601	1	1210
10472342	A	G	1	184	1	146
10495758	T	C	1	327	1	259
10495760	T	G	1	327	1	259
10495791	A	C	1	545	0.976842	464
10501506	T	C	0.952381	300	0.892857	225
10501507	G	A	0.952381	300	0.892857	225
10503564	G	A	1	3158	1	2205
10503591	A	G	0.815242	353	0.909548	362
10503676	T	C	1	310	1	202
10549315	T	G	1	224	1	171
10549317	G	A	1	224	1	171
10549318	T	A	1	224	1	171
10549350	T	G	1	584	1	639
10551582	T	C	0.473282	124	0.32	32
10553882	A	G	1	2446	1	1679
10553887	T	C	0.91387	2260	0.937017	1577
10562349	T	C	0.052171	411	0.077879	583
10562352	G	A	0.462223	3634	0.523778	3921
10562358	A	G	0.155009	1241	0.09669	739
10562367	A	G	0.364905	2928	0.303263	2333
10562489	A	G	0.966597	463	0.821012	211
10585595	A	G	0.992537	266	0.971963	104
10585598	T	A	1	266	1	104
10585736	T	A	1	569	1	334
10736516	T	C	0.998423	633	0.992857	139
10801784	G	A	0.166513	181	0.157088	164
10813263	G	C	0.197869	130	0.242424	56
10813265	C	G	0.197568	130	0.241379	56
10813286	A	G	0.686667	309	0.614379	94
10813292	T	A	0.764852	309	0.661972	94
10813298	G	A	0.766749	309	0.657343	94
10901595	T	A	0.991011	441	1	159
10954690	T	G	1	160	1	181
10954693	A	C	0.797688	138	0.593909	117
10954696	G	A	0.789189	146	0.613527	127
10954698	A	G	0.994475	180	1	206
10954699	T	C	0.80663	146	0.610577	127
10954720	C	G	0.885333	332	0.709375	227
10955924	A	C	0.250525	358	0.213303	186
10963969	G	A	0.999667	3002	0.999435	1768
10966531	A	G	0.99986	7136	0.999851	13419
10980027	G	A	0.909375	291	0.860656	105
10980032	C	A	0.906832	292	0.84	105
10980072	T	C	0.821306	239	0.688525	84
10982168	G	A	0.986842	300	1	157
10982173	T	A	0.986842	300	1	157
10982174	G	A	0.986842	300	1	157
10982176	T	C	1	304	1	157
10982183	T	G	0.987138	307	1	160
10982190	G	A	0.993186	583	1	268
10982222	G	A	0.992565	534	0.996016	250
11004882	T	A	0.993443	303	1	131
11004885	T	A	0.996711	303	1	131
11016003	A	G	0.840131	1030	0.920616	777
11016007	T	C	1	1161	0.998782	820
11016011	A	G	0.999139	1160	0.998782	820
11016032	T	C	0.813918	538	0.912844	398
11047886	C	A	0.573737	284	0.663934	162
11048009	C	A	0.76	190	0.586735	115
11085064	G	A	0.523438	134	0.796296	86
11174579	T	A	0.881607	417	0.930435	214
11174585	A	G	0.99798	494	1	245
11189760	A	C	0.997514	1204	0.998206	1113
11189761	G	A	0.995864	1204	0.998206	1113
11189795	T	C	0.997097	687	0.995468	659
11189799	A	G	0.998549	688	0.998485	659
11189802	C	A	0.998549	688	0.998485	659
11192005	A	C	1	333	1	127
11192023	T	C	1	474	1	186
11192050	A	G	1	356	1	154
11192051	T	A	1	356	1	154
11198636	G	A	0.886275	226	0.837607	98
11201622	A	G	1	317	1	418
11201642	C	A	1	384	1	521
11201680	T	G	1	267	1	337
11201682	A	C	1	267	1	337
11328711	A	G	0.989051	271	0.995951	246
11328748	T	G	0.996296	269	1	267
11328864	A	G	1	490	1	354
11361260	T	C	0.982249	166	0.976959	212
11367728	T	G	0.220323	232	0.250396	158
11367901	G	A	0.864629	198	0.694444	125
11371129	G	A	0.757536	578	0.837321	350
11425100	G	A	0.753961	809	0.814024	534
11425225	A	G	1	485	1	121
11425227	G	C	1	485	1	121
11428038	G	C	0.998767	810	0.997238	361
11429693	G	A	0.70913	334	0.869854	655
11429801	G	A	1	212	1	102
11429804	A	G	0.995305	212	0.990291	102
11429824	A	G	1	761	1	462
11429841	G	A	1	822	1	490
11440899	T	G	1	367	1	327
11443415	C	A	0.810628	1678	0.794643	712
11443525	G	A	0.981891	488	0.819672	100
11443534	G	C	1	493	1	119
11585261	C	A	1	136	1	137
11585264	T	C	1	136	1	137
11585371	C	G	0.183544	29	0.237037	32
11585407	T	C	0.164773	29	0.225352	32
11588475	T	C	1	3611	1	1777
11588480	A	G	0.815007	2987	0.689693	1258
11588500	A	G	0.435201	1491	0.374504	661
11588574	A	G	0.549102	3517	0.455479	1995
11588583	A	G	0.268364	1750	0.274418	1225
11588586	A	G	0.998596	6401	0.992182	4315
11588590	C	G	0.343232	2878	0.33403	1917
11588594	A	G	0.677018	5712	0.656266	3786
11588598	T	A	0.340901	2898	0.341023	1981
11589435	T	C	0.629	2182	0.765741	1654
11589565	C	A	0.24504	1235	0.24	708
11589565	C	G	0.590278	2975	0.494576	1459
11589848	T	C	0.91358	444	0.737705	405
11589851	T	C	0.91358	444	0.740402	405
11612142	T	C	0.95951	1801	0.936575	1329
11612148	G	C	0.860945	1294	0.85038	1006
11627097	G	A	0.458015	60	0.650794	123
11627386	G	A	0.361495	706	0.478632	504
11627387	G	A	0.608205	1186	0.402857	423
11627405	A	G	0.971861	1796	0.886588	899
11635300	G	A	1	417	1	366
11635313	G	A	1	519	1	423
11635447	T	A	1	185	1	116
11637800	T	A	0.98017	692	0.980099	197
11637883	A	C	0.04943	26	0.044444	6
11651223	G	A	1	428	0.993902	163
11651227	T	G	1	428	0.987879	163
11651250	A	G	0.922156	308	0.961039	148
11651308	A	G	1	473	1	138
11651327	T	G	1	502	1	142
11651340	C	G	1	369	1	162
11697779	A	G	1	2626	0.999445	1800
11697905	G	A	0.128592	443	0.134711	378
11697920	A	G	0.501393	2700	0.670434	2907
11697922	T	A	0.496232	2700	0.665217	2907
11760435	C	G	1	1112	0.999183	1223
11760437	G	C	0.964061	1073	0.97551	1195
11760470	C	A	1	622	1	539
11788749	A	G	1	421	1	243
11788792	G	A	0.979548	910	0.898636	461
11820909	A	C	0.767812	1207	0.883792	867
11820956	C	A	0.781838	706	0.870786	465
11820994	T	G	0.551546	321	0.469565	162
11821031	T	A	0.237391	546	0.268116	444
11905363	G	A	0.995816	238	1	221
11910047	G	A	0.998168	545	1	619
11910048	G	A	1	546	1	619
11910054	C	G	1	559	1	642
11918280	A	C	1	333	1	171
11918295	A	G	0.600849	283	0.710843	177
11928091	A	G	0.957537	451	0.826667	248
11928102	T	C	0.245989	92	0.30315	77
11929886	A	C	0.993103	144	1	153
11929946	A	C	0.630662	181	0.787234	296
11938333	A	G	0.254601	83	0.276786	31
11963286	G	A	0.297005	357	0.349328	182
11963324	A	C	0.362454	195	0.698795	116
11994273	A	G	0.980861	205	0.910714	510
12002825	G	C	0.517063	500	0.686226	1111
12056449	G	A	0.830601	152	0.783784	261
12056455	T	C	1	149	0.996154	259
12062656	G	A	0.969631	447	0.984996	1116
12093225	C	G	0.225366	1553	0.181257	911
12093249	A	G	0.999806	5161	1	3630
12093358	T	A	0.365672	49	0.154605	47
12096038	A	G	1	1587	0.99947	1885
12096047	G	A	0.423232	838	0.348093	794
12096068	G	A	0.969801	2537	0.987525	2929
12096071	T	G	0.100876	265	0.10141	302
12100986	C	A	1	345	0.994286	174
12100998	C	G	1	339	1	174
12109568	A	G	0.998452	645	0.997319	372
12113976	A	C	0.983759	424	0.995223	625
12113986	G	A	0.995614	227	0.996815	313
12116021	T	C	1	1093	0.994382	354
12116028	G	A	0.999103	1114	1	362
12224268	A	G	0.962633	541	0.985591	342
12224270	T	A	0.835714	468	0.715517	249
12235783	A	C	0.895778	679	0.969388	380
12373860	G	A	0.244344	270	0.129129	86
12473357	T	A	0.668067	159	0.753555	159
12473358	C	G	0.648536	155	0.707547	150
12473362	T	G	0.648536	155	0.707547	150
12476394	A	C	0.768489	239	0.807292	155
12476398	G	C	0.761146	239	0.824468	155
12509444	C	G	0.999581	2384	1	1728
12509515	G	A	0.083549	97	0.058997	40
12509542	A	G	0.166057	318	0.207394	230
12569099	T	C	0.997753	444	1	238
12569111	G	A	1	880	1	405
12569116	C	G	1	903	1	413
12569156	C	A	0.93059	1515	0.918621	666
12582261	T	C	0.612245	240	0.674603	170
12584870	T	A	1	417	1	262
12605957	T	A	0.989209	275	0.955752	108
12761457	T	C	1	417	1	522
12851607	G	C	1	253	1	104
12851616	C	G	1	256	1	110
12851621	G	A	1	256	1	110
12851625	A	C	1	256	0.990991	110
12888849	T	C	0.463259	145	0.433476	101
12888885	A	G	1	155	1	112
12930570	T	C	0.29761	797	0.309543	386
12930625	A	C	0.905815	1106	0.878444	542
13014423	G	A	0.744361	99	0.619377	179
13014517	A	C	0.641791	215	0.879643	592
13014536	A	G	0.854701	400	0.538462	378
13020158	A	G	0.428002	1073	0.656909	1122
13020165	A	C	0.435207	1115	0.66091	1148
13107482	G	A	0.99888	892	1	640
13107500	A	G	1	940	0.995502	664
13166393	C	A	0.997468	394	1	257
13166497	T	A	1	250	1	115
13173674	A	G	1	398	1	210
13173779	A	G	1	210	1	211
13173834	A	C	1	2045	1	1640
13173993	T	C	0.911032	256	0.788546	179
13189211	T	G	0.956522	506	0.817778	184
13189251	T	G	0.4	158	0.46114	89
13189361	T	A	0.22548	223	0.222388	149
13189372	T	G	0.241745	205	0.238983	141
13189374	A	G	0.247286	205	0.248668	140
13208050	A	G	0.917526	178	0.867925	138
13208147	A	G	0.587844	619	0.585185	316
13208150	G	A	0.58562	619	0.584104	316
13208176	G	A	0.140662	238	0.073341	63
13208194	T	A	0.298392	501	0.369104	313
13216447	G	A	1	1707	1	842
13216496	G	A	1	1015	1	490
13216497	G	A	1	1015	1	490
13216609	A	G	1	1076	1	406
13216617	A	G	1	955	1	364
13223343	A	G	0.995047	1808	1	2218
13223351	C	A	0.995281	1898	1	2339
13223473	G	A	1	960	1	704
13261140	A	C	0.699572	1963	0.593583	888
13261224	A	G	0.635294	972	0.651862	455
13279772	G	C	0.386207	168	0.300345	261
13279778	T	A	0.396624	188	0.315344	298
13279781	T	G	0.397059	189	0.314678	298
13279831	G	A	1	105	1	183
13300687	C	G	0.111111	87	0.041667	16
13300722	T	G	0.798459	1347	0.733945	640
13301080	T	G	0.30596	231	0.427723	216
13304743	C	A	0.326631	861	0.295927	356
13304755	T	C	0.323336	787	0.293381	328
13322849	T	G	0.99851	670	0.986667	222
13322900	A	C	0.34954	266	0.442509	127
13329198	T	A	0.657459	238	0.468635	127
13329211	T	G	0.293011	109	0.41637	117
13346474	T	C	0.966712	2120	0.932493	1036
13355008	G	A	1	329	1	739
13387630	G	A	0.013474	42	0.042231	78
13387662	A	G	0.131834	258	0.057341	66
13387678	T	C	0.1809	197	0.083475	49
13387760	T	G	1	1882	1	1240
13387762	T	A	0.160828	303	0.198394	247
13387778	C	A	0.305119	757	0.247846	374
13391405	G	C	0.051643	55	0.028694	20
13391409	C	A	0.051789	55	0.02845	20
13391412	G	A	0.042603	55	0.023529	20
13391909	T	G	1	238	1	110
13401485	T	A	1	558	0.997436	389
13401486	A	C	1	558	1	390
13401494	T	C	1	344	1	195
13401503	T	G	1	274	0.994382	177
13401513	A	G	1	222	1	166
13401606	A	G	0.543524	512	0.701754	400
13401615	T	C	0.897464	814	0.862568	477
13401628	G	C	0.895294	761	0.854167	451
13434708	G	A	0.947183	1076	0.890943	482
13434711	G	A	0.495466	601	0.465969	267
13434717	T	G	0.420647	546	0.391167	248
13434761	T	C	0.420535	770	0.392246	344
13441754	A	G	0.034335	16	0.077465	22
13441864	A	G	0.869718	247	0.955665	194
13444699	A	G	0.898255	5509	0.926659	4776
13444726	A	C	0.66477	2453	0.729287	2271
13496736	T	C	0.996566	1451	0.991565	1058
13496781	A	C	1	184	1	152
13503758	G	A	0.543096	1821	0.635574	1683
13503767	T	A	0.549735	1868	0.636499	1709
13503770	T	C	1	3382	0.999625	2668
13503783	T	C	0.612262	2187	0.702347	1975
13503785	C	A	0.611919	2187	0.703915	1978
13503859	A	G	0.699436	868	0.815171	763
13503881	T	C	0.432562	1177	0.269834	551
13503896	T	C	0.036585	156	0.0753	232
13510048	G	A	0.914286	128	0.940978	558
13581487	A	G	1	157	0.898305	106
13638060	T	A	1	179	1	133
13668154	T	G	0.762887	148	0.720588	98
13671030	G	A	0.578947	77	0.55	77
13690305	A	G	0.997934	483	1	877
13690336	G	A	0.812139	281	0.75	510
13690344	G	A	1	255	1	516
13710059	G	A	0.602138	507	0.225744	235
13710072	T	C	0.596871	496	0.222652	230
13710140	G	A	0.57513	111	0.309942	53
13710174	C	A	1	236	1	311
13718003	G	A	0.115371	629	0.057692	135
13718013	G	A	0.203836	1201	0.093023	236
13718054	G	A	0.2087	854	0.079977	141
13718063	G	A	0.160591	511	0.112868	157
13718149	T	C	0.203008	27	0.04	4
13769323	A	G	0.020492	15	0.023739	16
13769341	G	A	0.021197	17	0.024291	18
13796882	G	A	0.529661	250	0.421717	167
13796964	T	A	0.128205	130	0.115426	107
13796968	T	C	0.113935	130	0.09631	107
13797030	A	G	0.435996	1594	0.37777	1023
13797091	G	A	0.259374	1003	0.169347	337
13797580	T	C	0.039729	82	0.009562	12
13797586	T	A	0.156046	311	0.139592	171
13802598	A	G	0.292835	94	0.519608	106
13802609	G	A	0.232836	78	0.234742	50
13802697	A	C	0.75	171	0.306667	92
13802701	A	C	0.697959	171	0.292994	92
13802721	T	C	1	475	0.997868	468
13802750	T	C	1	810	1	734
13802762	T	C	0.147952	112	0.433333	299
13849175	G	A	0.312771	2089	0.253814	1980
13849193	T	C	0.105954	1696	0.057766	1076
13878434	C	A	1	393	1	226
13878540	T	A	1	272	0.992537	133
13878585	G	A	0.995413	434	0.923077	192
13889248	T	C	0.959132	1901	0.939748	1045
13889251	A	G	0.959132	1901	0.938061	1045
13889266	C	A	0.035452	82	0.055081	71
13889311	T	C	1	794	1	369
13889385	C	G	1	1161	1	652
13889402	G	A	1	1062	1	597
13919415	G	C	0.307567	378	0.374107	419
13943483	A	G	0.548148	666	0.328671	235
13943517	G	C	1	2901	1	1733
13943548	C	A	0.38167	887	0.403927	576
14029981	T	G	1	141	1	180
14038638	T	C	0.996183	261	0.985611	137
14038644	T	C	1	261	0.992647	135
14039940	T	A	0.534574	402	0.656716	220
14040072	G	A	0.813678	2201	0.848485	1204
14040078	T	C	0.858912	2289	0.880171	1234
14047707	T	G	0.651399	256	0.661905	139
14047726	A	G	0.62234	117	0.543689	56
14078338	G	A	0.023215	66	0.052416	128
14083630	T	C	1	5400	1	3426
14084264	G	A	1	648	1	349
14084268	T	G	1	648	1	349
14090176	G	A	0.084553	260	0.105263	180
14133120	A	C	0.036621	62	0.061033	39
14133140	T	C	0.06278	70	0.146667	66
14133150	G	A	0.060877	68	0.124169	56
14133164	A	C	0.051351	38	0.090566	24
14133265	G	C	0.18266	276	0.231039	198
14136060	G	A	0.281335	312	0.428044	232
14165605	A	G	1	308	0.977848	309
14165607	C	G	1	308	0.977848	309
14165609	T	C	1	308	0.977848	309
14165654	G	A	0.978933	697	0.811953	557
14202454	T	A	0.369783	700	0.318246	225
14202497	A	C	0.681818	330	0.705607	151
14202544	C	A	0.78595	1902	0.830508	1078
14219754	T	G	1	1844	1	1536
14219760	T	C	0.784756	1462	0.542062	857
14219803	A	G	1	2073	1	1679
14223687	C	A	0.780283	2042	0.772169	1132
14232633	T	A	0.747093	257	0.787671	115
14283266	A	G	0.28904	298	0.075823	122
14318316	G	A	0.477662	1144	0.543321	602
14515114	G	A	0.076147	166	0.14691	290
14515121	A	G	1	2163	0.998465	1951
14515162	C	A	1	1007	1	914
14515202	A	G	1	521	1	679
14556642	T	C	0.151791	716	0.109048	276
14556645	A	C	0.112367	537	0.233425	595
14556657	C	G	0.087443	422	0.051422	132
14556666	A	G	0.032878	113	0.006626	12
14556702	G	A	0.078585	40	0.084507	24
14568310	A	C	0.026389	264	0.060009	384
14568332	G	C	0.032277	334	0.007948	53
14568357	A	G	0.999047	5243	0.994745	3407
14568452	C	A	0.895782	4375	0.75118	1751
14568489	T	A	0.212544	183	0.388385	214
14617073	A	G	1	155	0.777778	91
14643420	T	A	0.029477	160	0.02757	96
14643429	T	A	0.024219	131	0.023088	80
14643496	T	G	0.022886	46	0.033479	46
14643505	T	A	0.057533	181	0.092733	171
14643507	G	A	0.056159	181	0.087647	171
14643525	G	A	0.104438	393	0.068774	161
14643531	A	G	0.019376	100	0.031103	99
14666849	A	G	0.999782	9173	0.99979	9537
14666906	G	A	0.041699	218	0.031876	191
14674006	T	G	1	243	1	196
14678940	T	A	0.81677	263	0.828358	111
14678944	T	A	0.813115	248	0.81746	103
14678989	A	G	0.851852	483	0.758007	213
14679000	T	C	0.877285	672	0.783562	286
14679015	G	A	0.861751	935	0.755319	355
14705162	G	C	1	248	1	193
14705187	A	G	0.995652	229	1	178
14747813	A	G	0.157697	630	0.238571	454
14747931	A	G	0.50874	1659	0.606426	755
14766421	T	C	1	475	1	254
14766424	C	A	1	475	1	254
14766474	A	C	1	718	1	389
14766477	G	A	1	718	1	389
14766486	A	G	1	378	1	229
14767311	T	G	0.061159	171	0.205304	480
14767330	G	A	0.298819	860	0.283416	687
14767336	T	G	0.22542	658	0.202735	504
14767363	G	A	0.046267	88	0.068381	117
14772351	A	G	0.023906	59	0.047185	57
14772353	G	A	1	2467	1	1206
14772404	G	A	0.161145	428	0.102832	138
14774006	T	A	1	1423	1	826
14778807	A	G	0.409396	183	0.385321	84
14778847	G	A	0.292797	313	0.366228	167
14778858	G	A	0.145131	155	0.234649	107
14801512	G	A	0.130741	316	0.093731	157
14801517	G	A	0.561215	1201	0.385296	566
14801608	T	A	0.584694	1146	0.499224	643
14801632	G	A	0.487865	1769	0.448025	987
14801638	G	A	0.110083	559	0.099708	307
14801680	T	A	0.030311	115	0.026464	61
14852815	A	G	0.200087	462	0.290141	309
14857565	G	A	0.338082	878	0.373333	392
14863765	T	C	0.174504	475	0.231224	391
14896994	G	A	0.018119	58	0.022187	28
14897029	A	G	0.023562	43	0.028494	21
14897031	G	A	0.1735	292	0.361765	246
14897077	T	G	0.02537	36	0.031646	15
14897088	G	A	0.022405	49	0.026631	20
14960006	C	A	0.159148	441	0.109904	172
14960019	T	C	0.097132	254	0.07973	118
14960036	T	G	0.702458	543	0.59447	258
14960076	T	C	0.339744	159	0.373541	96
14960078	G	A	0.687234	323	0.735409	189
14996015	T	C	0.338636	298	0.250478	131
15073964	A	G	0.514128	746	0.648276	470
15073969	T	A	0.515549	746	0.649171	470
15074043	A	G	0.546279	301	0.628571	132
15074044	T	A	0.416216	231	0.301887	64
15098290	A	C	1	2068	1	1631
15098297	C	A	0.999217	1276	0.999066	1070
15098368	T	C	1	450	1	272
15098372	A	G	1	450	1	272
15098411	T	C	0.567442	854	0.715726	710
15112183	A	G	0.533923	724	0.663576	1002
15139817	A	G	0.54253	759	0.638761	969
15145362	T	C	1	359	1	123
15145405	A	G	1	498	1	195
15151799	G	A	1	390	0.996154	259
15202718	C	A	0.236173	158	0.063973	19
15202815	T	G	0.260188	83	0.185484	23
15258596	C	A	0.467779	813	0.450794	426
15268064	G	A	0.872611	137	1	104
15268100	T	C	0.776224	555	0.962536	334
15268121	T	C	0.998551	689	0.997033	336
15278983	A	G	0.695833	167	0.881356	104
15296673	G	A	1	173	0.980769	102
15296674	C	A	1	173	0.990385	103
15296795	A	G	0.974462	725	0.984985	328
15316012	A	G	0.976351	289	1	134
15316867	A	C	0.856481	555	0.965157	277
15316868	A	C	0.652778	423	0.711806	205
15317795	G	C	0.996942	326	1	155
15323507	T	A	0.461219	333	0.265403	56
15326313	G	A	1	657	1	646
15326318	G	A	1	653	1	640
15326326	C	A	1	564	1	577
15326484	G	A	1	680	1	594
15326489	G	A	0.998516	673	1	590
15326497	C	A	1	565	1	531
15342088	A	G	0.74761	391	0.786667	177
15342203	T	A	0.873563	228	0.792793	88
15345993	A	C	0.589226	350	0.723238	554
15351585	T	A	1	209	1	120
15351587	T	G	0.966507	202	0.975	117
15351594	G	A	0.69863	153	0.904	113
15351705	T	C	0.277663	404	0.388078	319
15351732	A	C	0.227081	431	0.342289	344
15366079	G	A	0.90458	711	0.753623	468
15366093	G	A	0.907552	697	0.755481	448
15366183	G	A	0.910959	133	0.565934	103
15373262	T	G	1	307	1	133
15373264	G	A	0.996743	306	1	133
15378947	A	G	1	240	1	268
15386418	T	G	1	456	1	352
15386434	T	C	1	188	1	158
15386563	T	C	1	299	1	240
15386604	T	A	1	482	1	360
15404293	C	A	0.677966	120	0.61157	74
15413156	T	A	0.903743	169	0.740741	80
15413174	T	A	0.85654	203	0.723077	94
15413180	T	A	0.864198	210	0.721804	96
15415988	T	A	0.394107	214	0.437247	108
15430848	G	A	1	667	1	193
15442712	T	A	0.573864	101	0.513514	76
15442744	G	A	1	439	1	276
15446518	C	A	0.082707	66	0.176707	88
15447734	T	A	0.09589	42	0.084577	17
15448182	A	C	0.344828	70	0.162791	21
15448752	A	C	1	1342	1	534
15448765	T	G	0.22807	520	0.288421	274
15448859	G	A	0.011494	20	0.013853	16
15471631	T	A	0.749257	756	0.502528	497
15471668	T	C	0.84	147	0.699029	144
15471712	A	G	1	152	1	182
15493532	A	G	0.578947	363	0.66302	303
15493661	T	C	1	2330	1	1952
15493665	G	A	0.149033	362	0.086548	175
15493672	A	G	0.999555	2246	1	1912
15493692	G	A	0.688071	2636	0.545107	1710
15503195	A	G	1	598	1	316
15503252	T	C	1	103	1	104
15503307	C	G	0.585106	110	0.890152	235
15507594	G	A	0.360571	278	0.25	194
15507733	G	C	0.372212	584	0.469488	477
15531180	T	A	0.037693	181	0.048083	148
15531180	T	C	0.175135	841	0.093567	288
15531210	T	A	0.911058	5726	0.926959	3820
15531220	A	G	0.052518	268	0.114799	377
15531819	T	G	0.50887	545	0.837449	407
15579519	A	G	0.994083	168	1	175
15579522	T	C	0.988235	168	1	175
15579526	T	G	0.988372	170	1	176
15579540	T	C	1	175	1	184
15594722	T	C	1	603	1	804
15599364	T	G	0.254496	283	0.634022	1748
15603013	A	G	0.703846	915	0.768	288
15603127	A	G	1	437	1	114
15711531	T	C	1	955	1	734
15783928	T	C	1	611	1	515
15783950	T	G	0.998994	1987	0.998641	1470
15799915	A	G	0.82381	173	0.819149	154
15834281	T	C	1	128	0.970297	98
15834283	T	A	1	128	0.970297	98
15835228	T	A	0.265967	583	0.425023	462
15835229	G	A	0.881387	1932	0.906164	985
15835244	T	C	0.204278	382	0.364407	301
15879705	G	A	0.936364	206	0.972222	245
15883964	A	G	1	821	1	375
15883981	T	C	1	1679	0.998536	682
15884000	G	A	0.999297	2844	1	1155
15884862	G	C	0.396774	123	0.386364	51
15908128	A	G	1	439	1	321
15908545	C	G	0.355476	198	0.488121	226
15908637	G	A	0.278226	138	0.219595	65
15908658	C	A	0.377495	416	0.228659	150
15908681	C	T	0.511331	880	0.35474	348
15908700	T	A	0.20366	345	0.295597	282
15960306	A	G	0.539773	95	0.564516	70
15961881	A	G	0.979522	287	0.894273	203
15961898	A	G	0.888021	341	0.706061	233
15966591	A	G	0.150668	124	0.248538	85
16005819	C	G	1	369	0.998131	534
16005820	A	C	1	369	0.998131	534
16005853	T	G	1	173	1	276
16025189	A	G	0.996845	316	1	118
16042329	C	A	0.26817	428	0.235294	380
16042335	T	C	0.252762	389	0.224852	342
16042340	G	A	0.245348	356	0.22921	328
16042384	T	C	1	220	1	299
16042434	C	G	1	1407	1	1833
16042438	G	A	1	1370	1	1775
16066829	T	C	0.179336	729	0.126021	571
16066830	A	G	0.177941	726	0.125577	571
16066886	G	A	0.301266	476	0.229431	488
16066889	A	G	0.398141	514	0.533857	883
16066923	C	A	0.978462	318	0.956621	419
16066930	A	G	0.985975	703	0.979393	903
16066934	G	A	0.973757	705	0.975242	906
16066973	C	A	0.937713	1099	0.964334	1433
16066978	G	A	0.938793	1089	0.964213	1428
16066979	C	G	0.939603	1089	0.964213	1428
16066990	A	G	0.943739	1040	0.963763	1383
16243501	A	G	0.266116	161	0.347701	121
16243522	A	G	0.645514	295	0.541502	137
16268360	T	C	0.684211	104	0.758333	91
16277969	G	A	1	209	1	161
16277983	T	A	1	236	1	180
16278006	G	A	1	249	1	162
16285402	G	A	1	320	1	263
16285407	A	C	1	320	1	263
16291287	T	C	1	246	1	190
16291303	G	C	1	280	0.995536	223
16291307	T	A	1	280	0.995536	223
16291315	C	G	1	290	1	228
16405431	T	C	0.133591	138	0.266212	78
16415665	T	C	0.881306	297	0.941606	129
16435427	T	A	0.940678	222	0.895522	120
16435444	G	A	0.898496	239	0.902778	130
16435475	G	A	1	163	1	102
16460729	A	G	0.10705	41	0.096045	17
16460788	T	G	0.470042	557	0.652932	412
16460790	A	G	0.032911	39	0.050553	32
16461833	T	G	0.414591	233	0.303167	134
16533013	G	A	0.539493	362	0.646067	230
16533035	C	G	1	610	1	319
16535176	G	A	1	118	1	102
16589440	G	A	0.637228	469	0.794248	359
16589474	G	A	1	346	1	170
16589476	A	G	0.99711	345	1	170
16589478	G	C	1	346	1	170
16602305	T	A	0.803279	294	0.928839	248
16687155	G	A	1	4897	1	2640
16688644	G	A	0.572831	350	0.501784	422
16688810	T	G	0.702819	2294	0.740872	1258
16699747	T	C	0.587952	244	0.677215	107
16812544	G	A	1	346	1	199
16812555	T	C	0.967532	298	0.983146	175
16875838	T	C	0.138122	50	0.137795	35
16878465	A	C	1	150	1	121
16878485	T	C	0.993548	154	1	123
16878491	G	A	1	159	1	123
16878494	A	C	1	159	0.991935	123
16888117	C	G	0.963563	952	0.955267	662
16888121	T	A	1	988	1	693
16888123	G	A	1	988	1	693
16901306	T	C	1	137	1	292
16903852	G	A	0.976744	420	0.909953	192
16950428	T	G	1	140	1	118
17011141	G	A	0.993289	148	1	103
17048702	T	C	0.695629	1289	0.799187	983
17048737	A	C	0.959271	895	0.895727	524
17170068	G	A	0.207464	706	0.0591	113
17182232	C	G	0.998557	692	1	411
17189867	T	G	1	376	1	124
17189868	T	A	1	376	1	124
17230687	A	G	0.274143	1479	0.178229	948
17230696	A	G	1	5534	1	5417
17230718	T	C	0.007664	38	0.013107	61
17230747	T	A	0.161947	326	0.067107	132
17263729	G	A	1	933	1	828
17263750	C	A	1	633	0.998333	599
17263798	T	C	0.997984	495	1	416
17274903	T	C	0.780773	1738	0.894212	896
17274934	C	A	1	914	1	502
17289693	C	A	0.037267	12	0.08547	10
17289814	A	G	1	1446	0.998847	866
17289897	A	G	0.14471	647	0.072294	167
17289917	A	C	0.505465	3052	0.301826	942
17289931	T	A	0.100152	592	0.088119	267
17297152	A	C	0.999425	1739	1	739
17297203	A	C	1	1379	1	582
17320528	G	A	0.353505	1624	0.208225	319
17320538	C	A	0.338732	1464	0.199723	288
17322823	A	C	0.182834	867	0.035396	123
17322831	C	T	0.024358	91	0.021945	58
17322831	C	G	0.151767	567	0.102535	271
17322855	T	A	0.522795	883	0.721352	875
17322870	C	A	0.128947	98	0.026066	11
17322935	A	G	0.021084	91	0.049417	178
17322945	T	C	0.137021	587	0.078338	281
17322958	A	G	0.846865	3390	0.892367	2993
17338317	T	C	0.291391	88	0.919643	103
17388617	A	G	0.992248	128	0.992727	273
17416849	T	G	0.997326	373	0.995392	216
17416930	G	A	1	1192	1	721
17441998	T	G	0.048035	11	0.325758	43
17486267	T	A	0.032258	163	0.018493	40
17486277	G	A	0.391471	1946	0.244611	522
17486375	T	G	0.075949	114	0.076031	59
17486382	C	G	0.068138	105	0.06801	54
17528827	A	G	1	4032	1	1923
17528863	C	A	0.861996	2436	0.681287	932
17593689	G	A	0.732177	380	0.76489	244
17593743	T	G	0.600446	269	0.648026	197
17642583	T	A	0.386555	736	0.168019	290
17642586	T	A	0.382934	736	0.166571	290
17642654	G	C	0.038553	65	0.01	18
17642666	A	G	0.312219	626	0.171123	352
17642685	A	C	0.043029	129	0.049885	152
17652082	T	C	0.329105	493	0.316176	215
17652159	A	G	1	4251	1	1706
17695072	A	C	0.455951	1563	0.230537	459
17695082	C	A	0.280899	350	0.129913	119
17695086	A	T	0.153762	141	0.107018	61
17695086	A	G	0.227917	209	0.101754	58
17695131	T	C	0.00848	39	0.007907	19
17695138	G	C	0.076203	358	0.035251	87
17695160	A	G	0.46994	2986	0.275677	926
17695186	T	A	0.169828	976	0.120621	365
17740042	T	A	0.333839	2642	0.458519	2266
17740045	A	C	0.332913	2641	0.457946	2265
17740167	G	A	0.072266	37	0.1341	35
17762424	T	C	1	436	1	281
17764603	T	C	0.997625	420	1	284
17766479	A	G	0.922254	1293	0.84136	891
17766489	T	G	0.868251	1206	0.798851	834
17766942	A	G	1	193	0.993243	147
17766952	T	G	0.964646	191	0.960784	147
17794697	T	G	0.1292	969	0.112068	859
17794766	C	A	0.195532	919	0.119068	557
17794871	T	C	0.08382	746	0.029773	148
17798426	T	C	1	343	0.997245	362
17798432	T	C	1	357	1	384
17798462	A	G	1	390	1	419
17798533	T	C	1	403	0.99359	620
17884395	T	G	0.23778	2690	0.15314	2270
17884430	T	G	0.087296	235	0.034666	137
17884502	T	A	0.999906	10662	1	9671
17894991	A	G	0.424142	1149	0.425911	526
17912730	T	C	1	2370	1	1357
17990491	A	G	1	639	1	394
17990512	T	A	0.998857	874	0.99798	494
17990539	A	C	0.57529	596	0.631673	355
17990601	T	A	0.995902	243	1	101
17990655	G	A	0.986466	656	0.976654	251
17999785	A	G	0.018144	96	0.006424	18
17999805	G	A	0.06446	333	0.038336	106
17999816	C	A	0.942961	3389	0.860551	1623
17999821	G	A	0.124651	447	0.130712	246
17999824	T	C	0.094731	329	0.052457	95
17999872	A	G	0.060633	69	0.035088	30
17999932	A	G	0.050775	236	0.144065	426
18009508	T	C	0.748886	504	0.65252	246
18009594	T	C	0.991445	1043	0.981627	374
18009605	C	G	0.993295	1037	0.981333	368
18017152	T	C	0.472275	247	0.43553	152
18037526	A	G	1	338	1	257
18037527	T	G	1	338	1	257
18130125	T	G	0.913333	274	0.942643	378
18196476	A	C	0.125	27	0.153374	25
18200600	T	C	0.165295	502	0.060526	92
18200607	T	G	0.050205	159	0.031387	50
18200611	C	A	0.203494	629	0.202427	317
18200628	C	A	0.063192	137	0.074107	83
18251439	A	G	1	107	1	307
18256980	G	A	0.092334	106	0.042969	33
18256991	G	A	0.113518	131	0.060256	47
18257003	A	G	0.09869	113	0.049159	38
18257140	A	C	0.70847	1079	0.753488	486
18282602	T	A	0.560088	3570	0.594395	2333
18293740	G	A	0.210256	287	0.148961	129
18310356	C	G	1	285	1	326
18310393	T	A	0.32287	72	0.140351	32
18322897	A	G	1	480	0.950617	231
18343625	A	G	0.384845	772	0.475	779
18343654	C	G	0.749233	977	0.867248	895
18343760	G	A	0.403564	385	0.317117	176
18355401	C	A	0.282068	420	0.316788	217
18355406	T	A	0.281041	421	0.314493	217
18355415	C	A	0.290098	624	0.264033	254
18390461	T	C	1	1037	1	755
18390485	G	A	1	928	1	698
18406433	A	G	0.254792	997	0.275522	475
18406461	A	G	0.725581	1872	0.807459	931
18416077	T	C	0.429194	788	0.374487	822
18416098	C	A	0.450792	939	0.390453	957
18416135	T	G	0.088435	117	0.102725	147
18416148	T	A	0.434555	332	0.390547	314
18416150	G	A	0.114458	76	0.111437	76
18417515	A	G	1	473	1	108
18417519	G	C	1	473	1	108
18462968	T	C	1	478	1	147
18584667	G	C	0.045171	29	0.030075	8
18648680	T	C	0.999815	5402	1	3816
18648805	A	C	0.287106	1592	0.250933	740
18648809	G	A	0.145333	805	0.114083	337
18648820	C	G	0.128872	699	0.120575	344
18648823	A	G	0.163766	875	0.183179	514
18663498	T	A	0.993289	296	0.993333	149
18674251	T	C	0.198958	1069	0.26136	765
18741324	T	A	0.981053	466	0.97541	238
18741325	A	C	0.981053	466	0.97541	238
18760742	G	A	1	162	1	177
18760762	T	A	1	3808	1	1575
18760866	C	A	0.097328	346	0.270352	538
18760896	G	A	0.07862	638	0.220181	899
18760900	C	A	0.098856	821	0.259653	1123
18760920	T	A	0.230871	1919	0.031796	142
18780797	G	A	0.365503	4022	0.310029	2031
18780805	A	G	0.049879	556	0.0348	231
18780820	A	C	0.039546	425	0.01873	118
18780835	T	A	0.069349	524	0.064781	284
18780837	T	C	0.026175	196	0.073723	319
18780846	A	G	0.999736	3793	1	2422
18780907	T	G	0.053163	379	0.075379	323
18780930	T	G	0.999697	9903	0.999841	6276
18780945	A	G	0.002458	24	0.005944	37
18784864	T	A	0.078261	99	0.166056	136
18784905	G	C	0.499407	421	0.664207	360
18784913	A	C	0.334266	239	0.492754	204
18784962	T	A	0.8	396	0.877551	172
18792231	G	A	0.013952	64	0.019242	67
18796144	C	A	0.108333	39	0.133721	23
18796194	T	G	0.871617	1385	0.737973	721
18796217	T	A	0.046348	66	0.037445	34
18802249	G	A	0.088571	31	0.116822	25
18802276	T	C	0.040816	8	0.042169	7
18812853	G	A	1	986	0.997398	1533
18888527	T	C	0.164816	193	0.274793	133
18948646	A	G	0.192332	903	0.297503	977
18948714	T	A	0.082751	142	0.094291	109
18948750	C	A	0.046948	110	0.202138	397
18985754	T	A	0.102144	624	0.1829	1506
18985757	C	G	0.413405	1912	0.440353	2846
18985856	G	C	0.216211	2190	0.127492	1068
19012977	A	G	1	504	0.994764	190
19050023	C	G	1	998	0.998423	633
19050027	C	A	1	998	1	633
19050030	T	G	1	998	1	633
19050032	T	A	1	998	1	633
19050054	T	G	1	499	1	340
19136222	T	C	0.406195	459	0.127509	108
19136271	T	A	1	183	1	154
19136378	G	A	0.572289	95	0.608696	98
19153849	T	C	0.688415	517	0.866873	280
19207592	T	C	0.517647	88	0.841584	85
19244539	C	A	0.933962	198	0.989071	181
19244959	T	A	0.518868	55	0.50289	87
19275058	A	G	0.077796	48	0.06734	20
19275076	C	A	0.300633	190	0.249201	78
19275169	T	C	1	167	0.991525	117
19275176	G	C	0.895349	154	0.908333	109
19275192	T	C	0.891414	353	0.924444	208
19307180	A	G	1	199	0.955556	215
19307186	T	G	1	189	0.956098	196
19307217	G	C	1	157	0.934783	172
19310779	T	A	1	135	1	143
19310815	T	C	0.939227	510	0.985386	472
19310830	T	C	1	442	1	402
19310844	T	C	0.611732	219	0.582822	190
19315950	C	A	0.997904	476	0.994805	383
19315953	C	A	0.997904	476	0.997396	383
19315962	G	A	1	478	1	384
19325725	T	A	1	142	1	117
19341446	A	G	0.997279	733	0.990385	515
19341466	C	G	1	753	1	534
19341467	A	C	1	753	1	534
19347644	T	C	0.924528	98	0.930693	94
19347645	T	C	0.933333	98	0.90099	91
19347647	G	C	0.952381	100	0.920792	93
19348440	C	A	0.621176	264	0.78866	153
19380112	G	A	0.911765	155	0.96748	119
19401610	A	C	0.994286	174	1	123
19401611	T	A	0.994286	174	1	123
19408863	A	G	0.647501	1205	0.636605	1200
19408937	T	G	0.540606	446	0.508532	298
19408970	T	A	0.927729	629	0.917073	376
19408980	A	G	0.67184	606	0.570533	364
19408982	T	A	0.659978	592	0.560821	355
19408988	G	A	0.635152	524	0.54063	326
19408993	G	A	0.656716	528	0.550085	324
19408995	T	C	0.660025	530	0.558974	327
19430934	T	C	0.99495	197	1	147
19430955	C	G	1	225	0.993939	164
19464123	A	G	0.939024	154	0.7897	184
19473299	T	C	1	494	1	131
19473334	C	A	1	548	0.992958	141
19473344	A	G	1	515	1	135
19478939	T	A	0.577114	116	0.554974	106
19478941	T	A	0.577114	116	0.552083	106
19478951	A	G	0.491429	86	0.484472	78
19478953	T	C	0.491429	86	0.478528	78
19480722	T	C	0.997921	480	1	248
19480729	A	G	0.998339	601	1	317
19480741	C	A	1	1619	1	772
19500906	T	C	0.99654	576	1	433
19500919	C	A	1	390	1	236
19501007	T	C	0.994872	194	1	104
19501008	C	G	0.994872	194	1	104
19529606	T	C	0.077295	416	0.049652	214
19547850	T	A	0.997959	978	1	342
19566374	T	C	0.473022	526	0.627696	553
19566419	A	G	0.380682	134	0.539267	103
19566449	T	C	0.965909	170	0.920792	93
19566486	T	C	0.019391	14	0.056995	22
19566502	T	A	0.019553	14	0.052356	20
19569180	A	G	0.008489	5	0.016949	7
19590753	T	A	1	190	1	139
19590759	T	G	0.942105	179	0.791367	110
19605243	A	C	1	162	1	143
19605244	T	A	1	162	1	143
19663555	G	A	1	1840	0.998881	893
19663670	T	A	0.999007	1006	0.997403	384
19663688	T	C	1	990	1	376
19707135	G	A	1	1334	1	757
19707155	A	C	0.033064	45	0.027778	21
19707175	T	C	0.909292	822	0.815416	402
19756311	C	G	0.995658	688	1	608
19756340	T	C	0.994056	669	0.961415	598
19756359	C	A	0.992767	549	0.956044	522
19772186	T	C	0.406021	499	0.457792	282
19772248	A	G	1	745	1	418
19772292	T	A	0.99876	1611	0.998792	827
19772308	A	G	1	850	1	485
19837580	G	A	1	205	1	143
19855721	T	C	1	161	1	215
19855729	G	A	0.295597	47	0.471963	101
19855782	A	G	0.257727	2685	0.218584	2710
19872616	T	C	1	769	1	337
19928388	T	C	0.854392	710	0.963696	876
19928408	T	A	1	408	1	479
19931463	T	C	1	570	1	333
19931465	G	A	1	570	1	333
19931492	G	A	1	402	1	211
19931495	G	C	1	402	1	211
19973323	A	G	1	159	1	137
19993104	C	G	0.941176	160	0.910891	92
19993117	G	A	0.989637	191	0.975	117
19993153	G	A	1	208	0.976378	124
19993223	T	C	1	189	1	114
19993224	G	A	1	189	1	114
20016568	C	A	0.62439	128	0.537037	58
20019637	A	G	0.902878	251	0.924812	123
20019638	T	A	0.899642	251	0.924812	123
20050087	A	G	0.192364	393	0.300943	319
20050089	T	A	1	2043	1	1060
20050118	G	A	0.267707	669	0.323417	424
20146195	C	A	1	204	1	227
20146196	G	A	1	204	1	227
20183396	T	G	0.727215	1149	0.766875	1352
20211942	T	A	0.612613	136	0.735294	75
20295944	T	C	0.996561	2318	0.958633	533
20440183	G	C	0.044112	118	0.071032	115
20440191	C	A	0.040332	107	0.070197	114
20440200	T	G	0.058279	151	0.156814	252
20554741	G	A	0.557377	1156	0.641385	778
20561266	A	G	0.738208	313	0.545113	145
20577521	T	A	1	1115	0.999015	1014
20587446	G	C	0.459227	963	0.39005	392
20587453	C	A	0.396465	628	0.345408	267
20595775	G	A	1	241	1	119
20595779	G	A	1	241	1	119
20595782	T	G	1	241	0.991667	119
20596049	T	G	0.55625	178	0.808333	97
20648173	G	A	1	126	0.980198	99
20673095	T	G	0.793284	756	0.677233	235
20673135	A	C	0.188119	133	0.310638	73
20673210	C	A	0.81999	1567	0.911017	1075
20791890	G	A	0.725439	827	0.755796	489
20791891	A	G	0.999114	1128	1	644
20792652	T	G	1	108	1	107
20792654	A	C	1	108	1	107
20834540	T	A	0.583493	304	0.799145	187
20897713	T	G	0.992908	140	0.995851	240
20941129	A	C	0.139862	487	0.143672	252
21006232	T	C	0.438776	86	0.327161	53
21006275	G	A	0.813278	196	0.85625	137
21011763	A	C	0.051397	46	0.119461	62
21011775	A	G	0.156863	136	0.218688	110
21011785	G	A	0.048426	40	0.122105	58
21013403	G	A	0.054252	111	0.047236	47
21013409	T	A	0.037637	86	0.043676	48
21013419	T	A	0.075464	179	0.060071	68
21013424	T	G	0.041649	99	0.045133	51
21025843	T	A	0.818408	658	0.794466	201
21025864	G	A	0.634027	518	0.657993	177
21060164	T	G	1	782	1	403
21076130	T	A	1	287	1	137
21107909	T	A	0.782918	220	0.464481	85
21107926	A	G	0.766323	223	0.487685	99
21107940	T	A	0.127737	35	0.391061	70
21107945	A	C	1	272	1	175
21119087	T	G	0.190299	204	0.464024	316
21119136	T	C	0.209654	708	0.379498	559
21119137	T	C	0.154412	525	0.166216	246
21122268	T	G	0.99924	1315	1	744
21122290	T	A	0.524143	749	0.714104	562
21122298	A	G	0.12627	174	0.044081	35
21122304	C	G	0.16129	210	0.140152	111
21122397	A	G	0.096906	213	0.04277	63
21134069	G	C	0.402062	1209	0.584158	885
21181703	T	A	0.99937	1587	1	909
21181710	T	A	1	1779	1	1002
21181745	G	C	0.982885	1206	0.961538	700
21181830	G	A	0.987421	157	0.951923	99
21185981	G	C	1	1121	1	568
21221441	G	A	1	428	1	112
21224426	A	G	0.783217	1344	0.6766	613
21224438	G	A	0.162002	191	0.165615	105
21228312	A	C	0.858059	2007	0.907886	1439
21228317	A	G	0.005541	13	0.016992	27
21228397	T	A	1	567	1	303
21228426	T	C	0.956971	556	0.824503	249
21236669	T	C	0.19898	234	0.424138	246
21236706	G	A	0.231494	172	0.413706	163
21236711	G	A	0.178144	119	0.383041	131
21236765	T	C	0.10157	550	0.079927	219
21236815	T	C	0.639217	5030	0.604566	2489
21302295	T	C	0.171833	388	0.132005	106
21324509	G	C	1	302	1	161
21324522	A	G	0.255696	101	0.140496	34
21341000	T	A	0.982143	110	1	114
21382118	T	G	0.769383	2729	0.748686	1424
21382121	C	A	0.76464	2729	0.744381	1424
21382230	T	G	0.657088	343	0.501558	161
21382272	T	A	0.653379	2098	0.554606	909
21382273	T	C	0.653583	2098	0.554268	909
21402984	G	C	0.026049	190	0.018297	110
21403093	A	G	0.03432	131	0.046801	139
21461579	A	G	0.560135	1658	0.503821	989
21461600	T	C	0.015671	53	0.042009	92
21461632	C	A	0.058984	130	0.041058	59
21461640	A	C	0.015841	31	0.037926	49
21461652	T	A	0.04703	38	0.081905	43
21461698	A	G	0.049689	72	0.03164	33
21461741	T	C	0.00506	11	0.021839	38
21461743	T	G	0.005104	11	0.022106	38
21462619	C	A	0.026614	61	0.090514	125
21462641	G	A	0.083971	373	0.19917	480
21499685	T	C	0.024752	5	0.149038	31
21535873	A	G	0.168566	843	0.25228	747
21535989	G	A	0.157694	413	0.270042	320
21536334	C	A	0.246469	506	0.316124	398
21536397	G	C	0.007609	12	0.006604	7
21601335	C	G	1	392	1	406
21630396	A	C	0.236417	161	0.354167	68
21635583	G	C	0.22426	318	0.359128	478
21635688	T	C	1	2418	0.997411	1926
21637966	G	A	0.820455	722	0.676864	354
21661621	C	A	0.271418	754	0.270008	641
21661650	T	G	0.434647	838	0.375154	610
21661779	T	C	0.470094	1399	0.346257	777
21689349	C	G	0.149378	144	0.099804	51
21689350	C	G	0.057711	58	0.097786	53
21689358	C	A	0.023472	43	0.135289	143
21689369	A	G	0.04877	119	0.036717	51
21697468	T	A	0.659753	5821	0.790765	4093
21697530	T	C	0.37189	2347	0.561488	3155
21697534	T	C	0.095265	682	0.123317	797
21697581	T	A	0.41809	4576	0.61022	6389
21697592	A	C	0.035228	303	0.059633	468
21704225	G	A	1	1836	1	1349
21704251	C	A	1	940	1	815
21746500	A	G	0.283282	1381	0.516922	2230
21746510	T	G	0.108341	565	0.197533	929
21746514	C	A	0.591291	3096	0.265841	1267
21746550	C	A	0.383359	1267	0.726242	2178
21746589	T	A	1	416	1	304
21746760	G	C	0.149355	243	0.477102	573
21746782	T	C	0.227125	350	0.145217	167
21769004	T	C	0.244755	105	0.082803	13
21859324	A	G	0.621528	179	0.513944	129
22013858	G	A	0.777926	585	0.608696	350
22013890	A	G	0.18509	504	0.081066	146
22023781	G	A	0.191068	830	0.197802	360
22023856	A	G	0.209469	146	0.143564	29
22023873	C	A	0.981013	310	0.913043	126
22023896	A	G	0.940151	2372	0.833507	801
22023914	T	C	0.027914	114	0.086957	128
22023946	T	C	0.647122	2417	0.615047	842
22036486	A	G	0.077397	113	0.150396	114
22047806	T	A	0.147856	638	0.174682	563
22047814	T	A	0.871123	3258	0.778574	2282
22157701	C	A	0.398546	658	0.153279	187
22206411	A	G	0.993216	732	0.994983	595
22271429	T	C	0.749005	2635	0.878171	2458
22271443	A	G	0.310771	1460	0.237999	828
22271462	T	G	0.449752	2175	0.604196	2131
22323566	G	A	1	572	1	255
22323730	T	C	1	353	1	217
22373855	G	A	0.683258	151	0.696429	117
22373858	A	G	1	219	1	162
22400290	A	G	1	219	1	164
22400299	G	A	1	295	1	265
22410822	G	C	0.478936	2160	0.320379	643
22426062	T	C	0.155255	195	0.396226	105
22429447	C	G	1	686	1	410
22429490	T	C	0.302527	419	0.545198	386
22429533	A	G	1	2130	0.976765	1093
22467910	C	A	0.543956	99	0.114679	25
22467924	C	A	0.597381	365	0.135084	72
22467929	T	C	0.709984	448	0.229242	127
22467960	C	A	0.736067	700	0.233035	182
22482898	C	A	0.986928	151	1	142
22542899	A	G	0.995556	672	0.995283	211
[truncated: 11,229 more rows]
