# Supplementary material for: High-specificity detection of rare alleles with Paired-End Low Error Sequencing (PELE-Seq)
Source: BMC Genomics. 2016 Jun 14;17:464. doi: 10.1186/s12864-016-2669-3 (PMC4908710; doi:10.1186/s12864-016-2669-3)
Supplement: Additional file 8: — Basic PELE-seq SNP-calling scripts. The basic commands used for PELE-Seq analysis are provided as a shell script. (TXT 11 kb) [file 12864_2016_2669_MOESM8_ESM.txt]

module load stacks/0.9993
module load seqprep/0.1
module load bbmap/32.07
module load lofreq/2.1.2
module load python/2.7
module load samtools/0.1.18
module load bowtie/2.2.1
module load java/1.7
module load R/2.15.3


####################CLEAN RAW READS####################################################

##working directory: /home/ecoli_pele

module load stacks 
process_radtags -P -p /home/ecoli_pele/131212 -b /home/ecoli_pele/barcodes.txt -o /home/ecoli_pele/radtags/131212/131212 -e sbfI -E 'phred33' -c -r -q
process_radtags -P -p /home/ecoli_pele/140314 -b /home/ecoli_pele/barcodes.txt -o /home/ecoli_pele/radtags/131212/140314 -e sbfI -E 'phred33' -c -r -q


###################OVERLAP WITH SEQPREP AND TRIM WITH BBMAP#############################

module load seqprep
SeqPrep -f /home/ecoli_pele/radtags/131212/sample_ATTCCG.fq_1 -r /home/ecoli_pele/radtags/131212/sample_ATTCCG.fq_2 -1 /home/ecoli_pele/seqprep/131212/400A_1 -2 /home/ecoli_pele/seqprep/131212/400A_2 -s /home/ecoli_pele/seqprep/131212/400A.gz -n 0.97 -y q -E pretty_400A -x 1000
SeqPrep -f /home/ecoli_pele/radtags/131212/sample_CAAAAA.fq_1 -r /home/ecoli_pele/radtags/131212/sample_CAAAAA.fq_2 -1 /home/ecoli_pele/seqprep/131212/400B_1 -2 /home/ecoli_pele/seqprep/131212/400B_2 -s /home/ecoli_pele/seqprep/131212/400B.gz -n 0.97 -y q 

gunzip /home/ecoli_pele/seqprep/131212/400A.gz
gunzip /home/ecoli_pele/seqprep/131212/400B.gz

###trim overhangs 
module load bbmap/32.07
reformat.sh in=/home/ecoli_pele/seqprep/131212/400A out=/home/ecoli_pele/seqprep/131212/60_400A.fq qtrim=rl trimq=59 qin=33 qout=33
reformat.sh in=/home/ecoli_pele/seqprep/131212/400B out=/home/ecoli_pele/seqprep/131212/60_400B.fq qtrim=rl trimq=59 qin=33 qout=33


############################BOWTIE ALIGNMENT#########################################


#########SEPARATE FILES BY READ GROUP OR BQSR AND SEURAT WILL GIVE ERRORS

module load bowtie
bowtie2-build /home/genomes/Rel606_EcoliB.fasta /home/genomes/Rel606_EcoliB

bowtie2 -x /home/genomes/Rel606_EcoliB -q /home/ecoli_pele/seqprep/131212/60_400A.fq --rg-id 131212_SN747_0358_AC2Y0CACXX --rg SM:400 --rg PL:ILLUMINA --rg LB:ATTCCGTGCAGG -S /home/ecoli_pele/bowtie/seqprep_60_400A_131212.sam 
bowtie2 -x /home/genomes/Rel606_EcoliB -q /home/ecoli_pele/seqprep/131212/60_400B.fq --rg-id 131212_SN747_0358_AC2Y0CACXX --rg SM:400 --rg PL:ILLUMINA --rg LB:CAAAAATGCAGG -S /home/ecoli_pele/bowtie/seqprep_60_400B_131212.sam 


#####CONVERT SAM -> BAM
samtools view -bS /home/ecoli_pele/bowtie/seqprep_60_400A_131212.sam > /home/ecoli_pele/process/seqprep_60_400A_131212.bam
samtools view -bS /home/ecoli_pele/bowtie/seqprep_60_400B_131212.sam > /home/ecoli_pele/process/seqprep_60_400B_131212.bam


####SORT BAMS
java -jar /usr/local/packages/picard/1.92/SortSam.jar INPUT=/home/ecoli_pele/process/seqprep_60_400A_131212.bam OUTPUT=/home/ecoli_pele/process/sorted_seqprep_60_400A_131212.bam  SORT_ORDER=coordinate 
java -jar /usr/local/packages/picard/1.92/SortSam.jar INPUT=/home/ecoli_pele/process/seqprep_60_400B_131212.bam OUTPUT=/home/ecoli_pele/process/sorted_seqprep_60_400B_131212.bam  SORT_ORDER=coordinate

###MERGE BARCODES (ORPS)
java -jar /usr/local/packages/picard/1.92/MergeSamFiles.jar INPUT=/home/ecoli_pele/process/sorted_seqprep_60_400A_131212.bam INPUT=/home/ecoli_pele/process/sorted_seqprep_60_400B_131212.bam OUTPUT=/home/ecoli_pele/process/merge_sorted_seqprep_60_400_131212.bam SORT_ORDER=coordinate


####INDEX BAMS
samtools index /home/ecoli_pele/process/sorted_seqprep_60_400A_131212.bam
samtools index /home/ecoli_pele/process/sorted_seqprep_60_400B_131212.bam
samtools index /home/ecoli_pele/process/merge_sorted_seqprep_60_400_131212.bam

#################Base Quality Score Recalibration (BQSR)

lofreq call -f /home/genomes/Rel606_EcoliB.fasta /home/process/merge_sorted_seqprep_60_400_131212.bam -o /home/process/merge_sorted_seqprep_60_400_131212_KS.bam 

java -jar /usr/local/packages/GATK/2.6-4/GenomeAnalysisTK.jar -T BaseRecalibrator\
 -R /home/genomes/Rel606_EcoliB.fasta -I /home/process/sorted_seqprep_60_400A_131212.bam \
 -knownSites /home/process/sorted_seqprep_60_400A_131212_KS.bam -o /home/process/sorted_seqprep_60_400A_recal.table
java -jar /usr/local/packages/GATK/2.6-4/GenomeAnalysisTK.jar \
   -T PrintReads \
   -R /home/genomes/Rel606_EcoliB.fasta \
   -I /home/process/sorted_seqprep_60_400A_131212.bam \
   -BQSR /home/process/sorted_seqprep_60_400A_recal.table \
   -o /home/process/sorted_seqprep_60_400A_131212_recal.bam


lofreq call -f /home/genomes/Rel606_EcoliB.fasta /home/process/merge_sorted_seqprep_60_400_131212.bam -o /home/process/merge_sorted_seqprep_60_400_131212_KS.bam 

java -jar /usr/local/packages/GATK/2.6-4/GenomeAnalysisTK.jar -T BaseRecalibrator\
 -R /home/genomes/Rel606_EcoliB.fasta -I /home/process/sorted_seqprep_60_400B_131212.bam \
 -knownSites /home/process/sorted_seqprep_60_400B_131212_KS.bam -o /home/process/sorted_seqprep_60_400B_recal.table
java -jar /usr/local/packages/GATK/2.6-4/GenomeAnalysisTK.jar \
   -T PrintReads \
   -R /home/genomes/Rel606_EcoliB.fasta \
   -I /home/process/sorted_seqprep_60_400B_131212.bam \
   -BQSR /home/process/sorted_seqprep_60_400B_recal.table \
   -o /home/process/sorted_seqprep_60_400B_131212_recal.bam
   
   
lofreq call -f /home/genomes/Rel606_EcoliB.fasta /home/process/merge_sorted_seqprep_60_400_131212.bam -o /home/process/merge_sorted_seqprep_60_400_131212_KS.bam 

java -jar /usr/local/packages/GATK/2.6-4/GenomeAnalysisTK.jar -T BaseRecalibrator\
 -R /home/genomes/Rel606_EcoliB.fasta -I /home/process/merge_sorted_seqprep_60_400_131212.bam \
 -knownSites /home/process/merge_sorted_seqprep_60_400_131212_KS.bam -o /home/process/merge_sorted_seqprep_60_400_recal.table
java -jar /usr/local/packages/GATK/2.6-4/GenomeAnalysisTK.jar \
   -T PrintReads \
   -R /home/genomes/Rel606_EcoliB.fasta \
   -I /home/process/merge_sorted_seqprep_60_400_131212.bam \
   -BQSR /home/process/merge_sorted_seqprep_60_400_recal.table \
   -o /home/process/merge_sorted_seqprep_60_400_131212_recal.bam
   


###########################INDEX BAMS

samtools index /home/process/sorted_seqprep_60_400A_131212_recal.bam
samtools index /home/process/sorted_seqprep_60_400B_131212_recal.bam
samtools index /home/process/merge_sorted_seqprep_60_400_131212_recal.bam


#############################################CALL KNOWN SITES W3110####################################################

lofreq call -f /home/genomes/Rel606_EcoliB.fasta /home/process/merge_sorted_seqprep_60_w3110.bam -J -o /home/lofreq/combo/w3110J.vcf --illumina-1.3
lofreq filter -v 400 -i /home/lofreq/combo/w3110.vcf -o /home/lofreq/combo/w3110_SNPS_d400f.txt
cat /home/lofreq/combo/w3110_SNPS_d400f.txt | grep -v min_dp | grep -v ^# | cut -f 1,2,3,4,5 > /home/lofreq/combo/w3110_SNPS_dd400.txt
grep -v -f /home/lowcov.txt  /home/lofreq/combo/w3110_SNPS_dd400.txt >  /home/lofreq/combo/w3110_SNPS_d400.txt


##################################################################################################################
############################################CALL RARE ALLELES#############################################
##################################################################################################################

###############SEQPREP ORPS###########################################################

############CALL SNPS
module load lofreq

lofreq call -f /home/genomes/Rel606_EcoliB.fasta /home/process/sorted_seqprep_60_400A.bam -J -B --no-default-filter --use-orphan -o /home/lofreq/400A_seqprep_60_full.vcf
lofreq call -f /home/genomes/Rel606_EcoliB.fasta /home/process/sorted_seqprep_60_400B.bam -J -B --no-default-filter --use-orphan -o /home/lofreq/400B_seqprep_60_full.vcf
lofreq call -f /home/genomes/Rel606_EcoliB.fasta /home/process/merge_sorted_seqprep_60_400.bam -o /home/lofreq/400_seqprep_60_full_default.vcf


#####################FINAL ORP CALLS TOTAL SEQPREP (LIST A)

module load lofreq/2.0.0-rc-1
module load python


rm /home/lofreq/400_seqprep_60_full_default_f.vcf
lofreq filter -A 0.02 -a 0.0016 -v 1000 -i /home/lofreq/400_seqprep_60_full_default.vcf -o /home/lofreq/400_seqprep_60_full_default_f.vcf
cat /home/lofreq/400_seqprep_60_full_default_f.vcf | grep -v min | grep -v max|  grep -v ^### > /home/lofreq/400_seqprep_60_full_default_fil.vcf

#### Final List A: "400_seqprep_60_full_default_list.vcf"

cat /home/lofreq/400_seqprep_60_full_default_fil.vcf | grep -v CONSVAR | cut -f1,2,3,4,5 | grep -v ^#> /home/lofreq/400_seqprep_60_full_default_list.vcf
grep -f /home/lofreq/combo/w3110_SNPS_d400.txt  /home/lofreq/400_seqprep_60_full_default_list.vcf > /home/lofreq/400_seqprep_60_full_default_final_pos.vcf
grep -v -f /home/lofreq/400_seqprep_60_full_default_list.vcf /home/lofreq/combo/w3110_SNPS_d400.txt > /home/lofreq/400_seqprep_60_full_default_final_neg.vcf
grep -v -f /home/lofreq/combo/w3110_SNPS_d400.txt  /home/lofreq/400_seqprep_60_full_default_list.vcf > /home/lofreq/400_seqprep_60_full_default_final_falsepos.vcf


#############FINAL BARCODE CALLS SEQPREP (LIST B)

rm /home/lofreq/400A_seqprep_60_full_f.vcf
lofreq filter -a 0.001 -A 0.02 -v 1000 -Q 820 -i /home/lofreq/400A_seqprep_60_full.vcf -o /home/lofreq/400A_seqprep_60_full_f.vcf
cat /home/lofreq/400A_seqprep_60_full_f.vcf | grep -v min | grep -v max|  grep -v ^### > /home/lofreq/400A_seqprep_60_full_fil.vcf

rm /home/lofreq/400B_seqprep_60_full_f.vcf
lofreq filter -a 0.001 -A 0.02 -v 1000 -Q 820 -i /home/lofreq/400B_seqprep_60_full.vcf -o /home/lofreq/400B_seqprep_60_full_f.vcf
cat /home/lofreq/400B_seqprep_60_full_f.vcf | grep -v min | grep -v max|  grep -v ^### > /home/lofreq/400B_seqprep_60_full_fil.vcf

cat /home/lofreq/400A_seqprep_60_full_fil.vcf |  grep -v CONSVAR | cut -f1,2,3,4,5 | grep -v ^# > /home/lofreq/400A_seqprep_60_full_fil_list.vcf
cat /home/lofreq/400B_seqprep_60_full_fil.vcf |  grep -v CONSVAR | cut -f1,2,3,4,5 | grep -v ^# > /home/lofreq/400B_seqprep_60_full_fil_list.vcf
grep -f /home/lofreq/400A_seqprep_60_full_fil_list.vcf /home/lofreq/400B_seqprep_60_full_fil_list.vcf > /home/lofreq/400_both_seqprep_60_full_fil.vcf


cat /home/lofreq/400_both_seqprep_60_full_fil.vcf | grep -v CONSVAR | cut -f1,2,3,4,5 | grep -v ^#> /home/lofreq/400_both_seqprep_60_full_fil_list.vcf
grep -f /home/lofreq/combo/w3110_SNPS_d400.txt  /home/lofreq/400_both_seqprep_60_full_fil_list.vcf > /home/lofreq/400_both_seqprep_60_full_fil_pos.vcf
grep -v -f /home/lofreq/400_both_seqprep_60_full_fil_list.vcf /home/lofreq/combo/w3110_SNPS_d400.txt > /home/lofreq/400_both_seqprep_60_full_fil_neg.vcf
grep -v -f /home/lofreq/combo/w3110_SNPS_d400.txt  /home/lofreq/400_both_seqprep_60_full_fil_list.vcf > /home/lofreq/400_both_seqprep_60_full_fil_falsepos.vcf

#### Final List B: "400_both_seqprep_60_full_fil_list.vcf"

###############################FINAL PELE CALLS SEQPREP/SEQPREP#########################################


#########Final PELE-Seq SNP calls: "400_seqprep_60_full_pele_final.vcf"

cat /home/lofreq/400_both_seqprep_60_full_fil.vcf /home/lofreq/400_seqprep_60_full_default_list.vcf | sort | uniq > /home/lofreq/400_seqprep_60_full_pele_final.vcf
cat /home/lofreq/400_seqprep_60_full_pele_final.vcf | grep -v CONSVAR | cut -f1,2,3,4,5 | grep -v ^#> /home/lofreq/400_seqprep_60_full_pele_final_list.vcf
grep -f /home/lofreq/combo/w3110_SNPS_d400.txt  /home/lofreq/400_seqprep_60_full_pele_final_list.vcf > /home/lofreq/400_seqprep_60_full_pele_pos.vcf
grep -v -f /home/lofreq/400_seqprep_60_full_pele_final_list.vcf /home/lofreq/combo/w3110_SNPS_d400.txt > /home/lofreq/400_seqprep_60_full_pele_neg.vcf
grep -v -f /home/lofreq/combo/w3110_SNPS_d400.txt  /home/lofreq/400_seqprep_60_full_pele_final_list.vcf > /home/lofreq/400_seqprep_60_full_pele_falsepos.vcf
